# Supplementary material for: Coupling cellular drug-target engagement to downstream pharmacology with CeTEAM
Source: Nat Commun. 2024 Dec 6;15:10347. doi: 10.1038/s41467-024-54415-7 (PMC11624193; doi:10.1038/s41467-024-54415-7)
Supplement: Supplementary file 7 — Source Data [file 41467_2024_54415_MOESM7_ESM.zip]

Archive with 5 entries (4 files):
- Source Data file/
- Source Data file/Source data_western blots.xlsx
- __MACOSX/Source Data file/._Source data_western blots.xlsx
- Source Data file/Source data_plotted data.xlsx
- __MACOSX/Source Data file/._Source data_plotted data.xlsx
