# Supplementary material for: Coupling cellular drug-target engagement to downstream pharmacology with CeTEAM
Source: Nat Commun. 2024 Dec 6;15:10347. doi: 10.1038/s41467-024-54415-7 (PMC11624193; doi:10.1038/s41467-024-54415-7)
Supplement: Supplementary file 7 — Source Data [file 41467_2024_54415_MOESM7_ESM.zip › Source Data file/Source data_plotted data.xlsx]

## Sheet: Figure 2c + d
Figure 2c + d (FC1 µM)
	PARP1 variant	–DOX			DMSO			10 nM veliparib			1 µM veliparib
		Exp1	Exp2	Exp3	Exp1	Exp2	Exp3	Exp1	Exp2	Exp3	Exp1	Exp2	Exp3
	WT	0.00641153		0.0315297	1	1	1	0.949546	1.9306	1.37992	1.00387	2.24228	1.28851
	L713F	-0.0126409		-0.0260491	1	1	1	2.24533	2.06673	1.06198	7.34295	5.20009	2.93388
	L698A	-0.0192237		-0.0234314	1	1	1	1.72504	1.86259	0.967186	2.656	1.46374	1.48427
	L701A	-0.0174668		0.0329746	1	1	1	1.46044	2.11832	0.934563	1.66237	2.36993	0.615196
	L765A	-0.25644		0.053662	1	1	1	2.46942	3.58311	1.87951	4.61134	5.02362	3.4007
	L768A	-0.191419			1	1	1	3.81762	3.02112	2.87948	5.72103	7.43223	7.5673
	L698A/ L701A	-0.313008		0.299612	1	1	1	2.37066	3.42988	1.63831	5.11591	5.79602	2.08203

## Sheet: Figure 2e
Figure 2e
		[PARPi] (M)	L713F–V				L713F–3AB				L765A–V				L765A–3AB				L768A–V				L768A–3AB				L698A/L701A–V				L698A/L701A–3AB
			Exp1	Exp2	Exp3	Exp4	Exp1	Exp2	Exp3		Exp1	Exp2			Exp1	Exp2			Exp1	Exp2			Exp1	Exp2			Exp1	Exp2			Exp1	Exp2
		DMSO	1	1	1		1		1		1				1				1				1				1				1
		2.56e-11									0.654344								0.577127								1.19198
		1.28e-10	0.461176	0.146801							1.22506								0.907259								0.668194
		6.4e-10	1.18318	1.19086	0.909545	0.787702					1.28536	0.977204							1.12973	1.44691							1.08258
		3.2e-09	1.36271	1.36528	1.28868	1.15237					1.38378	0.807223							1.11425	0.993981							1.09848	1.28583
		1.6e-08	1.62208	1.49384	1.81512	1.81743					1.60666	1.42139							1.48555	1.53573							1.4317	1.72618
		8e-08	2.17269	2.21268	1.85146	4.32315					1.48186	2.43906							1.83762	1.60836							2.53687	2.01258
		4e-07	2.80801	2.89887	2.98643	6.14156					2.00163	2.89684							1.61132	2.20906							3.0452	3.56355
		2e-06	4.08149	4.19645	3.62065	6.83262					2.8712	2.84332							2.06556	1.996							3.16928	4.50263
		1e-05	4.32675	4.37879	4.5757	7.8406					2.0701	2.17887							1.39831	1.81207							3.82232	4.33518
		2.56e-09					0.820201		0.762718						0.642751								0.946691								1.00749
		1.28e-08					0.996387		1.04065						1.0303								1.03893	1.02873							0.608823
		6.4e-08					0.999731	1.50176	1.15844						1.15621	1.14035							0.832979	1.38183							0.886945	0.784009
		3.2e-07					1.11425	0.880098	0.909501						1.52713	0.782442							1.25153	1.24634							0.879962	0.541861
		1.6e-06					1.06992	1.01403	0.965502						1.06547	1.27467							1.32402	0.983993							1.17352	0.874657
		8e-06					1.39847	1.0184	1.27842						1.59595	1.09549							1.1679	1.15291							0.7591	0.96944
		4e-05					1.34744	1.47222	1.29165						1.48115	1.13637							1.43203	1.61339							1.01021	1.14989
		0.0002					2.69783	1.06226	1.98714						1.74437	1.62029							1.8487	1.64623							2.15606	1.1387
		0.001					3.79914	5.31415	5.05421						2.31089	2.5762															2.13574	2.10727

## Sheet: Figure 2i
Figure 2i
	[PARPi], M	Veliparib					3-AB					Iniparib
		Exp1	Exp2	Exp3	Exp4	Exp5	Exp1	Exp2	Exp3	Exp4	Exp5	Exp1	Exp2	Exp3	Exp4	Exp5
	2.56e-11	1.6616	1.58851	1.75403	2.14729	3.44568						1.53333	1.562	1.64956	1.86032	2.76838
	1.28e-10	1.67273	1.72915	1.77523	2.12899	3.17614						1.69107	1.47194	1.51611	2.07969	2.5785
	6.4e-10	1.89351	2.14793	2.1877	2.55006	3.64097						1.53707	1.59573	1.62701	1.85119	2.9944
	3.2e-09	2.33392	2.54273	3.04007	2.96961	3.95364						1.53282	1.59013	1.6934	1.75869	3.12866
	1.6e-08	2.97794	3.12202	3.37889	3.45768	4.89625						1.4819	1.7472	1.60309	1.83784	3.30809
	8e-08	3.35519	3.84599	3.66727	4.8306	5.09122						1.62769	1.74881	1.46154	2.04903	2.86739
	4e-07	3.98813	4.76328	4.4224	5.31937	6.26717						1.5138	1.64347	1.72524	1.95906	3.11282
	2e-06	3.91741	4.42371	5.36193	5.71162	6.24701						1.4139	1.52243	1.44606	2.32207	3.10114
	1e-05	4.68037	4.88888	4.50859	5.78128	7.18585						1.51447	1.52537	1.75826	2.22462	2.89936
	2.56e-09						2.17033	1.94145	1.9704	2.37949	3.08468
	1.28e-08						2.16516	2.16114	2.3612	2.30016	3.10969
	6.4e-08						1.81354	2.08659	2.44994	2.5206	2.8783
	3.2e-07						1.95003	1.85496	2.23074	2.49841	3.006
	1.6e-06						1.96132	1.79314	2.40552	2.17424	3.29943
	8e-06						2.09331	2.04976	2.74828	2.78306	3.34348
	4e-05						2.35906	2.51949	3.28661	3.65085	3.68005
	0.0002						3.61572	3.93064	3.43879	4.67507	5.0722
	0.001						4.80332	5.31998	5.72099	6.11682	5.88062

## Sheet: Figure 3d
Figure 3d
			Emperical data								Interpolated data
		[MTH1i] (µM)	TH588			AZ19				X (Entered)	TH588 (Interpolated)	AZ19 (Interpolated)
			Exp1	Exp2	Exp3	Exp1	Exp2	Exp3		1e-08	3.16782
	DMSO		0,01404372		0,03743573	0.167702	0.437757	0.0692771		1.5e-07	6.14018
		1e-13	1	1	1	1	1	1		1e-05	6.54128
		3e-11	1.27266	1.21437	1.10816	0.868686	1.63216	0.834293		1e-09		2.98956
		3e-10	0.903563	1.55105	1.52946	2.01245	1.8823	2.06113		3e-08		6.42676
		3e-09	1.09032	2.46797	2.04717	3.91516	4.23675	4.79919		1e-05		6.88114
		3e-08	3.17404	5.80749	5.00076	7.04526	6.46818	6.16547
		3e-07	4.48819	7.09844	8.9802	8.95577	7.06132	5.923
		3e-06	5.63515	7.00845	5.6958	6.83182	5.98563	6.15506

## Sheet: Figure 3e
Figure 3e
	Sample	Median V5 intensity FC			pHH3 Ser10 cells (%)
		Exp1	Exp2	Exp3	Exp1	Exp2	Exp3
	G48E DMSO	1	1	1	0.79	0.7	0.54
	G48E 10 nM TH588	1.80941	1.02249	0.847638	0.71	0.52	0.54
	G48E 1 nM AZ19	2.42515	1.31967	1.31496	0.69	0.75	1.02
	G48E 150 nM TH588	4.93287	1.06623	2.09685	0.78	0.58	0.99
	G48E 30 nM AZ19	3.98148	1.64684	1.92087	0.63	0.65	0.87
	G48E 10 µM TH588	4.78935	2.38065	2.72283	10.8	10.9	13.8
	G48E 10 µM AZ19	5.70833	2.02574	2.44685	0.7	0.84	0.66

## Sheet: Figure 3f
Figure 3f
	Sample	Sub-G1 (%)			G1/G0 (%)			S (%)			G2/M (%)
		Exp1	Exp2	Exp3	Exp1	Exp2	Exp3	Exp1	Exp2	Exp3	Exp1	Exp2	Exp3
	G48E 10 µM AZ19	0.035	0.03	0.021	59.4	54.3	52.5	32.6	32.9	34.6	10.1	14.6	13.1
	G48E 30 nM AZ19	0.036	0.029	0.084	62	51.7	43.9	30.7	35.2	40.5	9.98	14.1	15.6
	G48E 1 nM AZ19	0.04	0.032	0.071	62.7	51.7	43.7	29.9	34.5	40.1	9.98	14.5	16.8
	G48E 10 µM TH588	0.81	0.58	0.53	47.1	43.7	41.7	28	26.9	29.2	28	30.8	26.8
	G48E 150 nM TH588	0.034	0.052	0.084	59.4	44.6	42.3	32.2	40.1	41.1	10.2	15.2	15.6
	G48E 10 nM TH588	0.036	0.039	0.024	59.8	45.3	47	32.1	40.4	38.9	10.1	14.6	14.6
	G48E DMSO	0.028	0.028	0.035	57.6	49.9	47.2	34.2	36	39.1	9.9	13.5	13.1

## Sheet: Figure 4b
Figure 4b
	[Cmpd], µM	6-thio-GMP		6-methylthio-GMP		6-thio-IMP		6-methylthio-GDP		6-thio-GDP		6-thio-IDP
		Exp1	Exp2	Exp1	Exp2	Exp1	Exp2	Exp1	Exp2	Exp1	Exp2	Exp1	Exp2
	0.0001	44.41	51.07	2.89	6.29	79.12	78.84	-12.84	-6.47	76.43	81.39	27.26	38.31
	3.33e-05	30.09	35.76	-3.06	1.33	83.8	85.93	-10.01	2.04	87.34	88.48	73.46	56.74
	1.11e-05	9.69	13.37	-0.66	4.3	60.84	66.65	1.33	6.71	82.53	85.93	75.58	78.7
	3.7e-06	7	11.81	-10.57	-5.76	42.28	46.96	-2.92	3.6	77.42	83.23	51.49	58.58
	1.23e-06	-3.91	2.46	1.61	5.58	19.47	18.9	1.33	9.41	49.23	54.61	29.39	37.75
	4.12e-07	6.57	12.24	-5.05	0.48	10.68	19.75	-3.35	5.86	23.86	23.29	6.86	13.8
	1.37e-07	2.6	2.18	-0.37	3.74	1.75	3.17	3.31	12.95	4.16	1.05	7.28	13.94
	4.57e-08	4.73	6.43	-5.33	-1.51	5.86	9.26	-6.47	1.19	7.14	7	0.34	2.04
	1.52e-08	-1.51	2.46	3.31	5.01	-3.35	1.05	5.15	16.92	-2.36	-0.51	1.61	1.19
	5.08e-09	3.45	11.39	-6.61	-0.8	3.03	9.41	-0.8	7.28	6	10.96	-5.19	-1.93
	1.69e-09	0.05	3.17	2.75	6.15	-0.37	0.34	8.84	14.93	-2.5	0.48	6.15	2.75

## Sheet: Figure 4d
Figure 4d
	[Cmpd], µM	TH7410		TH8228		TH8234
		Exp1	Exp2	Exp1	Exp2	Exp1	Exp2
	0.0001	98.68	98.68	-4.3	1.7	96.47	98.87
	3.33e-05	98.24	98.68	-0.3	13.98	101.14	101.01
	1.11e-05	94.74	94.96	-8.98	-4.04	97.81	96.07
	3.7e-06	88.5	89.27	4.1	7.31	96.87	96.2
	1.23e-06			-2.84	0.1	81.66	81.66
	4.12e-07	54.69	55.12	1.17	-1.1	53.76	54.29
	1.37e-07	25.79	28.64	-9.11	-2.04	26.93	29.06
	4.57e-08	16.93	16.71	9.04	10.38	19.45	21.59
	1.52e-08	4.23	6.86	-3.5	-0.97	9.44	5.57
	5.08e-09	6.53	1.28	5.71	6.77	4.77	11.71
	1.69e-09	-0.25	1.39	2.24	-5.64	3.7	3.44

## Sheet: Figure 4e
Figure 4e
	DMSO WT	NSC56456 WT	TH8228 WT	DMSO R139C	NSC56456 R139C	TH8228 R139C
Exp1	55.9	63	56	47	54	47
Exp2	56.1	63	56	47	52	47

## Sheet: Figure 4h
Figure 4h
	DMSO			DMSO + 200 nM 6TG			3.67 µM TH7410			3.67 µM TH7410 + 200 nM 6TG			3.67 µM TH8228			3.67 µM TH8228 + 200 nM 6TG			3.67 µM TH8234			3.67 µM TH8234 + 200 nM 6TG			3.33 µM 6TG
	DAPI	gH2AX	HA	DAPI	gH2AX	HA	DAPI	gH2AX	HA	DAPI	gH2AX	HA	DAPI	gH2AX	HA	DAPI	gH2AX	HA	DAPI	gH2AX	HA	DAPI	gH2AX	HA	DAPI	gH2AX	HA
	15.5857	1.56192	0.53603	4.98116	1.26465	0.52245	3.52476	1.34529	0.54243	3.48692	1.35396	0.54805	5.20295	1.29607	0.51472	14.8045	1.36089	0.55023	20.8899	2.16049	0.56904	8.63113	2.42365	0.55736	6.75288	1.16566	0.555496
	9.16638	1.33087	0.54468	15.696	1.18135	0.52288	3.54934	1.19082	0.54325	4.2934	1.27105	0.55189	4.21656	1.49563	0.51609	5.10271	1.31782	0.55086	12.9622	1.59624	0.57138	4.54498	1.68037	0.56081	18.4926	1.30775	0.599121
	10.1221	1.38693	0.54525	8.6679	1.65666	0.52305	6.97319	1.53938	0.54536	4.72604	1.26188	0.55539	5.81828	1.28954	0.51706	19.6414	1.36191	0.551	9.4846	3.55878	0.57669	8.60493	2.56318	0.56244	8.10004	2.30962	0.609225
	4.32512	1.25257	0.54661	5.35177	1.28609	0.52332	6.65893	1.48281	0.54673	10.8939	1.71324	0.55679	6.20501	1.31988	0.51823	7.24305	1.18257	0.55489	11.5611	2.3083	0.57945	38.2386	3.52552	0.56583	4.38157	1.33456	0.638331
	4.96382	1.17348	0.54843	6.65168	1.57882	0.52402	7.94884	1.77707	0.54722	5.21505	3.60381	0.55691	5.76779	1.63571	0.5218	6.11075	1.77731	0.55505	9.99452	2.02121	0.57995	8.809	2.5571	0.56726	10.8912	1.79682	0.643319
	3.56725	1.68103	0.54956	10.3557	1.89163	0.52702	3.97523	1.2409	0.54779	10.026	2.20051	0.55945	5.34426	1.36305	0.523	8.02127	1.29677	0.5572	12.2641	1.84148	0.5801	19.4324	1.84218	0.56759	9.74493	9.99751	0.649216
	8.90082	1.50611	0.55067	5.44817	1.09705	0.52977	4.15592	1.18022	0.55138	3.96921	1.39995	0.56188	4.9937	1.22504	0.52361	5.17623	1.23287	0.55877	7.25313	1.57161	0.58164	4.22409	1.78092	0.56917	11.333	9.27704	0.674435
	3.94566	1.5087	0.55123	5.36585	1.12694	0.53069	3.80336	1.2309	0.55275	8.88783	3.73698	0.56314	4.54847	1.17547	0.52819	7.48377	1.43102	0.55884	11.7565	2.83408	0.58178	8.46941	2.24051	0.56925	19.6806	1.39625	0.678334
	8.0278	1.43829	0.55197	8.89023	1.61468	0.53223	4.28632	1.13784	0.55321	10.2325	1.82658	0.56345	4.8166	1.28222	0.52831	3.22692	1.09427	0.55994	10.9129	2.09821	0.58217	8.92859	2.38377	0.57038	12.9393	2.31057	0.682272
	7.20073	1.65713	0.55494	8.80606	1.39069	0.5345	4.00674	1.21324	0.55371	2.79554	1.21602	0.5645	4.48496	1.26663	0.52895	7.73167	1.36576	0.55999	12.2289	1.87133	0.59061	9.2181	2.69445	0.57206	10.8772	1.69815	0.685194
	15.0126	1.6651	0.55577	5.74676	1.27519	0.53636	11.6903	1.67467	0.55375	3.54479	1.2991	0.56554	4.51789	1.18926	0.52902	13.3966	1.47549	0.56011	11.7203	2.67482	0.59195	10.0029	2.61255	0.57487	16.7644	6.23194	0.685598
	3.92152	1.12899	0.55687	5.7333	1.5103	0.53814	4.65849	1.20186	0.55421	19.1779	2.9931	0.56628	10.6686	1.24283	0.532	18.3651	1.53371	0.56024	11.5554	3.0221	0.59492	20.8005	1.82019	0.57704	9.99232	6.58497	0.686975
	4.60963	1.54514	0.557	5.16838	1.13411	0.53937	5.91453	1.79891	0.55439	4.337	1.21347	0.56746	10.3781	1.68427	0.53282	5.96098	1.16267	0.56036	4.72842	2.99178	0.59562	8.33469	3.12738	0.58167	11.1351	2.03315	0.687265
	4.53648	1.22719	0.55712	3.96083	1.38335	0.53992	8.26819	1.21572	0.5545	4.26751	1.39802	0.5679	4.8141	1.09763	0.53467	16.1163	1.62717	0.5611	5.45283	2.09695	0.59623	9.37215	2.51489	0.58189	13.7495	1.46948	0.689794
	8.90622	1.82943	0.55854	10.9472	1.51839	0.54044	11.0907	1.36174	0.55504	11.4835	1.6495	0.56983	5.17139	1.24576	0.53473	6.985	1.20051	0.56111	21.5238	1.89491	0.59789	9.23424	2.37677	0.58588	6.28466	1.63486	0.690371
	3.97743	1.24013	0.55863	8.40706	1.53169	0.54182	4.18511	1.26268	0.5555	5.86145	4.24806	0.56987	6.05286	1.12613	0.53663	7.25875	1.37639	0.56338	11.3026	1.6373	0.6037	7.83777	2.74448	0.58677	5.56414	1.03629	0.701064
	3.85589	1.20931	0.55872	5.37379	1.47352	0.54194	3.43622	1.19831	0.55558	9.71073	2.02355	0.56995	3.92515	1.23188	0.53682	8.76252	1.22485	0.56356	12.1545	1.78579	0.6046	8.14466	2.25253	0.58708	23.0213	3.99085	0.703322
	3.48243	1.17636	0.55911	5.40183	1.31171	0.54252	3.48664	1.2613	0.55568	4.03616	1.2175	0.57064	5.19257	1.25728	0.53827	5.08148	1.15835	0.56391	11.2084	1.89892	0.60774	9.74034	1.95263	0.58712	10.9557	1.45509	0.707328
	4.43952	1.17218	0.55912	5.17783	1.26626	0.54413	4.68873	1.27765	0.55607	18.4137	2.55638	0.57168	5.89174	1.72614	0.54052	16.2972	1.7034	0.56652	10.7428	1.61165	0.6104	8.07854	2.21604	0.58858	12.895	1.27174	0.707776
	4.35969	1.17403	0.55997	5.64999	1.10734	0.54514	5.89636	1.34379	0.55637	4.55738	1.35629	0.57171	6.21451	1.75416	0.54194	18.3042	1.35672	0.56804	9.16809	2.27904	0.61107	18.2487	4.80575	0.59379	5.87216	2.43154	0.712348
	10.2251	1.19991	0.5603	6.57308	1.78544	0.54617	4.63427	1.20737	0.55774	4.61328	1.26001	0.57294	8.52415	1.61673	0.5447	6.811	1.92084	0.56824	12.7063	3.64027	0.61202	9.2038	3.05084	0.59436	12.9035	1.31831	0.71466
	14.7036	1.21373	0.56042	26.0525	1.86887	0.54657	4.06021	1.19973	0.55791	3.72668	1.26402	0.57318	5.55436	1.47233	0.54486	10.0851	1.38171	0.56871	13.4158	1.52502	0.61453	38.3494	3.36927	0.59483	5.84158	2.37342	0.722555
	3.6593	1.43292	0.5614	16.3319	1.83095	0.54867	3.70552	1.25061	0.55799	3.33227	1.7849	0.5737	5.78866	1.42502	0.54665	9.91894	1.57116	0.56896	13.1588	2.06125	0.6153	9.83948	2.44913	0.59646	9.96611	1.01655	0.723045
	3.9241	1.28095	0.5619	5.14502	1.1865	0.55012	3.79422	1.36363	0.55805	5.65893	1.82684	0.57448	9.80873	1.62097	0.54686	5.37598	2.51968	0.57011	12.265	1.86806	0.61542	4.09929	1.76645	0.59921	6.37827	1.58573	0.724716
	8.60472	1.55649	0.56254	8.10613	1.77123	0.55195	3.7317	1.20008	0.55902	11.6271	2.1895	0.57471	4.51075	1.12514	0.54741	4.6191	2.05697	0.57036	10.8091	2.30374	0.61624	9.83706	2.94202	0.60074	16.8254	2.19719	0.725028
	4.04868	1.29663	0.56354	6.52126	1.57014	0.55202	4.38691	1.25658	0.55919	4.57171	2.72177	0.57475	9.54582	1.59943	0.54888	16.9035	1.521	0.57087	14.385	3.02571	0.6193	10.0598	2.27306	0.60138	24.3566	1.76923	0.729517
	4.85748	1.17774	0.56359	7.10781	1.99602	0.55283	4.55821	1.52777	0.55935	4.72363	1.88507	0.57513	4.30947	1.09232	0.54921	4.78524	1.97484	0.57103	11.9199	2.57257	0.62205	7.74234	2.01278	0.60138	13.867	2.97264	0.732091
	9.87941	1.75275	0.56388	5.47353	1.19398	0.55373	7.19203	1.20205	0.55959	4.74258	1.70194	0.57514	8.61929	1.69324	0.54932	9.34435	1.45638	0.57129	11.524	1.64244	0.62435	9.80275	2.96046	0.60255	11.3586	1.59114	0.732392
	3.96245	1.20934	0.56454	4.86943	1.12256	0.55455	10.3371	1.37136	0.56039	3.80426	1.31512	0.57577	5.10222	1.12023	0.55057	8.76684	1.2375	0.57141	12.2669	1.94149	0.62882	10.1744	2.75568	0.60313	22.1347	5.45655	0.735582
	14.0274	1.90656	0.56476	4.89586	1.22713	0.55508	3.74191	1.14718	0.56186	12.2265	2.38029	0.57611	6.29865	1.55233	0.5508	17.625	1.34913	0.57189	6.45881	2.97362	0.63119	7.6634	1.88103	0.60325	10.4975	1.1611	0.737323
	3.76991	1.40621	0.56515	5.82652	1.21432	0.55614	3.86728	1.4472	0.56197	5.25435	2.79096	0.57639	14.0715	1.60861	0.55132	16.6143	1.60798	0.57205	12.2137	1.71724	0.632	9.19147	3.66698	0.60502	25.895	3.15647	0.737933
	4.06296	1.23073	0.56522	7.76083	1.69996	0.55661	3.4882	1.25398	0.56278	4.4645	1.95984	0.57999	8.46743	1.57057	0.55133	5.25338	2.47024	0.5738	12.4267	2.22717	0.63287	9.21337	2.79267	0.6066	5.74752	3.16779	0.740117
	3.88638	1.13252	0.56636	7.89113	1.76455	0.55671	3.72061	1.22889	0.56479	5.32471	1.51468	0.58014	5.04541	1.129	0.55263	3.54987	1.19348	0.57466	19.0581	2.25118	0.63438	9.41913	3.11708	0.60788	5.33835	2.31629	0.744705
	4.04701	1.19741	0.567	6.36239	1.18008	0.55689	7.74498	1.75913	0.56487	5.2435	3.06877	0.58172	5.42469	1.23291	0.55295	7.2753	2.72528	0.57507	11.3451	2.44338	0.63559	23.2218	2.15195	0.60906	6.75543	1.21208	0.74677
	9.79568	1.44672	0.56749	5.63949	1.22276	0.55849	10.956	1.31141	0.56518	5.19814	1.96572	0.58189	4.67572	1.30901	0.55326	13.1934	1.45397	0.57531	15.4939	1.92392	0.63797	8.99596	2.38495	0.61078	15.6729	1.55954	0.748241
	4.58643	1.18955	0.56819	10.9923	1.4463	0.56011	4.51444	1.1501	0.56559	5.3552	1.40909	0.5847	5.99078	1.74414	0.5534	12.4829	1.60738	0.57593	19.3954	2.58122	0.638	10.3872	2.79018	0.61244	12.1029	1.95399	0.748472
	12.7519	1.45664	0.56892	7.92564	2.08542	0.56046	5.35369	1.1662	0.5658	10.1281	1.75953	0.58579	5.48193	1.92995	0.55344	7.82652	2.03484	0.57653	18.6685	1.67298	0.63943	10.0036	3.1486	0.61424	14.9651	1.60339	0.753092
	16.2753	1.63412	0.56926	15.8876	1.63405	0.56053	22.7897	1.63367	0.56648	9.75435	1.7066	0.58594	13.4009	1.63899	0.55439	17.9315	1.47716	0.57675	10.7351	2.20303	0.6421	9.56042	3.30497	0.61495	27.0335	3.72569	0.759539
	5.01144	1.28627	0.56975	5.77166	1.15693	0.56078	4.17572	1.24036	0.56843	9.78967	1.78117	0.58699	4.53378	1.04508	0.55637	7.84012	1.96369	0.57744	29.6576	4.80641	0.64223	23.2478	2.23884	0.61518	27.8564	1.69107	0.760461
	7.7697	2.16302	0.56979	5.36251	1.25523	0.56372	4.95674	1.28236	0.56883	9.14116	2.4498	0.58755	5.95749	1.37692	0.55651	9.72769	1.68061	0.57752	4.39371	1.73937	0.64325	38.7425	3.987	0.61561	5.74066	1.72253	0.766042
	6.34379	1.6524	0.56995	5.27843	1.86932	0.5639	4.47248	1.2639	0.5696	4.57163	2.00929	0.58769	4.87543	1.20472	0.55657	12.0953	1.67296	0.57856	11.4458	1.70989	0.64345	22.965	2.1152	0.6165	5.47115	2.6021	0.768947
	5.23467	1.51848	0.57031	13.5695	1.27799	0.56394	22.4524	1.71496	0.57032	9.63244	1.63363	0.58865	5.33994	1.13206	0.55679	3.10956	2.55781	0.57975	14.7541	1.84931	0.6437	22.5121	2.4246	0.61782	27.6163	2.45517	0.769753
	3.84504	1.2592	0.57056	10.4948	2.13777	0.56471	3.59139	1.17291	0.57084	7.31727	2.6465	0.58917	5.30108	1.11375	0.55744	3.30687	1.25919	0.5801	10.9307	1.97388	0.64525	10.2338	2.43759	0.6181	6.28263	1.8651	0.770278
	9.94511	1.48811	0.57076	5.15299	1.16453	0.56482	4.01595	1.20416	0.57091	10.9053	1.9383	0.5895	5.12648	1.32193	0.55805	7.78811	1.14967	0.58093	3.32445	1.94506	0.64556	9.70573	3.70911	0.61845	20.0329	4.12926	0.774673
	4.01785	1.11268	0.57081	4.29982	1.20795	0.56589	4.74759	1.25217	0.57113	9.46082	1.48526	0.58987	5.65667	1.49536	0.5593	8.4144	2.17148	0.58215	12.1355	1.45348	0.64606	26.7971	2.34672	0.61857	24.7278	4.01055	0.788086
	7.46339	1.53156	0.571	3.78091	1.15808	0.56643	4.67163	1.5959	0.57119	11.8776	2.14597	0.59128	5.37372	1.33608	0.56063	6.68606	1.9422	0.58218	13.2243	3.09871	0.64941	9.59095	1.95111	0.62073	16.0784	1.65518	0.796166
	12.3893	1.78698	0.57105	5.38669	1.30065	0.56657	4.26706	1.37999	0.57265	10.4003	1.74742	0.59142	4.72917	1.21807	0.5608	6.36805	1.17025	0.58224	10.5755	1.62103	0.64987	10.0919	2.51247	0.62095	9.64698	1.65494	0.797203
	5.07094	1.18336	0.57132	5.56901	1.54273	0.56704	7.6865	1.56078	0.57266	6.11595	3.02871	0.5916	10.0907	1.37384	0.56265	3.42792	2.07782	0.58394	9.1093	2.26313	0.65111	10.5893	1.92107	0.62232	27.6008	3.23116	0.798427
	3.84903	1.14504	0.57218	4.08363	1.38613	0.56729	34.9576	1.26884	0.57416	4.18723	1.36164	0.59182	11.281	2.89767	0.5629	10.5973	1.7998	0.58415	11.4885	1.85623	0.65198	10.9849	4.81564	0.62317	24.8224	1.93405	0.804177
	5.15677	1.25818	0.57239	4.96167	1.16089	0.56732	3.8069	1.15979	0.5743	4.35195	1.47747	0.59263	5.71513	1.65996	0.56294	14.7652	1.48226	0.58698	10.6511	1.71233	0.65245	16.3638	1.52211	0.62401	8.00565	1.64293	0.804222
	4.73774	1.20179	0.57244	5.11473	1.52049	0.56817	4.90474	1.21804	0.57434	9.39414	2.7544	0.59474	5.43949	1.26963	0.56308	19.4416	1.44471	0.5884	11.2965	1.84187	0.65365	11.1607	1.91363	0.62406	26.6121	2.94771	0.804909
	8.50932	1.65364	0.57285	4.44186	1.60626	0.56899	11.3387	1.43259	0.57436	10.6437	1.91818	0.59577	6.50715	1.26465	0.56312	18.8585	1.51414	0.5889	10.7899	2.07403	0.65372	24.4958	1.96485	0.62471	29.0963	1.80484	0.805563
	4.15506	1.14585	0.57346	6.34604	1.26074	0.57025	8.33588	1.96336	0.57478	3.4101	2.23271	0.59788	5.82211	1.51657	0.56336	12.0304	1.76561	0.58914	8.6632	1.57253	0.6547	10.9105	2.80276	0.62489	14.107	1.91103	0.807733
	10.1495	2.15201	0.57363	5.20342	1.41293	0.57059	9.92125	1.25292	0.57495	5.09563	1.28289	0.59851	5.41451	1.25537	0.56485	9.58585	1.86096	0.58951	10.6418	1.76675	0.65471	10.9957	3.09998	0.62528	12.4258	2.12462	0.808467
	4.64732	1.23085	0.57375	11.6834	1.6035	0.57072	4.70382	1.30706	0.57526	10.5788	1.77655	0.5993	4.45609	1.07163	0.56592	9.49055	1.57841	0.59461	10.2617	1.8296	0.65582	17.8847	2.29603	0.62581	11.1816	4.21596	0.809968
	9.50417	1.68201	0.57413	6.17276	1.31337	0.57086	5.22068	1.37256	0.57691	11.4983	1.54268	0.59968	4.6686	1.26493	0.56666	4.00578	1.24057	0.59512	5.12015	3.75754	0.65662	19.5937	2.97232	0.62591	7.51797	3.81731	0.811445
	9.44996	1.54794	0.57434	5.4565	1.23764	0.57261	3.39912	1.65259	0.57714	5.0107	1.76987	0.6003	9.61614	1.27427	0.56667	4.54467	1.75616	0.59514	9.96138	2.25993	0.65862	22.7901	2.06981	0.62683	13.7045	2.39439	0.812279
	3.64518	1.17393	0.57446	10.8144	1.82016	0.57318	9.56333	1.26062	0.57741	6.49644	2.10619	0.60201	5.1292	1.27444	0.5673	5.2629	1.2861	0.59918	8.46433	2.14087	0.65883	23.8097	2.15379	0.6271	11.6398	1.48959	0.814519
	10.3964	1.77654	0.57457	4.3218	1.22496	0.57349	21.3601	1.45906	0.57804	10.9974	3.0622	0.60202	10.1074	1.71885	0.56732	5.01929	1.51217	0.59984	10.5066	2.34092	0.66045	23.1915	2.35426	0.62717	26.6689	3.93916	0.814864
	8.81413	1.82238	0.57487	5.49534	1.47746	0.57418	32.3828	1.64045	0.57847	4.59557	1.8298	0.6022	4.76124	1.26273	0.56767	9.25002	1.82492	0.60108	7.25681	3.17105	0.66244	22.842	2.47872	0.62718	24.6746	2.14044	0.817228
	8.17423	1.51677	0.57494	5.11095	1.36692	0.57591	4.92549	1.21187	0.5789	6.72816	3.30685	0.60247	5.66372	1.27379	0.56786	3.55035	1.38251	0.6011	11.3567	1.80899	0.66311	22.8783	2.53788	0.62783	8.60734	1.71634	0.81784
	9.61009	1.29433	0.57515	4.59539	1.26059	0.57599	11.3125	1.30964	0.57962	8.18306	2.71963	0.60278	5.23378	1.34043	0.56792	5.35012	1.74846	0.60119	11.6452	3.07014	0.6651	23.8038	2.30816	0.62852	4.42112	2.21701	0.819912
	9.2911	1.66071	0.57564	15.4755	1.82842	0.57648	6.46673	1.72175	0.57964	5.6206	3.80259	0.60319	8.0098	1.95948	0.56819	3.48661	1.93969	0.60153	11.0726	3.03354	0.66807	21.2903	2.41058	0.62915	14.8392	4.7304	0.823076
	10.5289	2.15651	0.5762	5.10561	1.3103	0.57682	7.71908	1.71129	0.58091	12.3488	4.07959	0.60352	5.40472	1.23067	0.56856	4.09084	1.16613	0.60254	11.0806	2.01364	0.66945	6.01917	3.50529	0.62961	28.4174	1.73719	0.826771
	6.85895	1.66322	0.5763	4.71157	1.13906	0.57714	7.98058	1.62125	0.58152	5.54903	4.10773	0.60394	5.61741	1.14168	0.56926	19.7707	1.80604	0.60292	11.0676	2.15366	0.66982	19.3272	2.84892	0.63029	10.8686	2.19103	0.829103
	10.3976	1.8642	0.57631	6.51612	1.71517	0.57729	9.57699	1.54823	0.58193	8.6558	1.63376	0.60522	5.58785	1.15224	0.56934	3.34	2.13814	0.6033	11.7316	2.58133	0.67084	11.2698	3.11098	0.63064	5.92599	1.50424	0.829347
	8.10809	1.37188	0.57654	4.98033	1.07379	0.57746	6.11902	1.31311	0.58305	6.74343	1.64994	0.60526	5.11321	1.2051	0.5701	3.32305	1.27824	0.60426	11.6092	1.97381	0.67131	45.7872	3.02455	0.63099	12.4596	2.36722	0.833207
	5.19051	1.75777	0.57676	6.15705	1.71629	0.5775	5.27045	1.35393	0.58351	17.9683	1.42307	0.60588	4.98587	1.17906	0.57127	8.68754	1.37345	0.60449	12.0656	2.88549	0.67312	6.9124	2.91377	0.6313	3.87227	2.88084	0.833879
	4.9125	1.22865	0.57699	5.64453	1.53861	0.57775	11.983	1.53579	0.58383	4.50771	3.30419	0.60605	8.70858	2.62177	0.57185	5.28563	2.0892	0.60572	14.2798	2.20511	0.67325	22.4514	2.44811	0.63213	13.0908	1.74349	0.834437
	10.3974	2.11191	0.57703	8.30578	1.67028	0.57779	11.5507	1.39454	0.58407	3.95604	1.62937	0.60825	11.1305	1.56938	0.5719	3.03214	1.52765	0.60607	10.4428	2.70338	0.67353	9.48008	3.20205	0.63253	6.03609	1.83919	0.840841
	3.66708	1.16978	0.57778	5.10175	1.21394	0.57797	22.4606	2.05188	0.58444	13.5713	3.5183	0.60918	22.4853	1.3874	0.57193	11.8664	1.68865	0.6067	15.4435	1.56855	0.67523	9.55351	2.06801	0.63422	28.7857	4.54741	0.841421
	4.6016	1.17848	0.57781	5.08714	1.21052	0.5782	5.24575	1.24797	0.58465	4.24099	2.65691	0.60931	8.19905	1.78554	0.57238	8.93091	1.37465	0.60914	8.0723	3.05592	0.67578	3.8359	2.61336	0.63426	13.3857	2.72196	0.842309
	10.2482	1.62388	0.57783	4.93782	1.12557	0.57824	11.5928	2.11046	0.58554	4.91691	1.43562	0.6105	9.11281	1.96416	0.57249	5.22387	1.22645	0.60943	15.1663	2.13214	0.67588	21.5689	2.6193	0.63477	11.4085	4.93299	0.845938
	3.67341	1.29564	0.57803	10.9574	1.27176	0.57871	5.25084	1.85118	0.58605	4.10782	2.40398	0.61062	9.98956	1.56315	0.57255	4.81526	1.36926	0.60975	11.1651	2.43582	0.67716	24.8349	2.32227	0.63477	12.4262	3.59752	0.847548
	8.02666	1.32118	0.57812	22.8234	1.40197	0.57888	8.89822	1.45494	0.58662	10.1349	2.3671	0.61142	11.9648	1.67375	0.57275	6.99706	1.83363	0.61068	8.74171	2.39659	0.67787	10.7106	2.41678	0.63575	11.7287	3.39643	0.853115
	4.1608	1.1886	0.57815	5.64578	1.19843	0.57889	5.02985	1.27486	0.58663	5.20943	1.49852	0.61178	5.6734	1.41862	0.57277	3.59223	1.39706	0.61134	7.1928	2.26476	0.6779	11.3707	2.54682	0.63722	20.2136	5.30348	0.854191
	5.2343	1.62851	0.57842	5.28101	1.85017	0.57916	5.56307	1.22328	0.58777	16.975	1.69466	0.61187	5.75508	1.2419	0.57296	5.40378	1.32322	0.61386	11.8757	1.80882	0.67808	21.7941	2.30841	0.63786	13.9339	1.71516	0.85489
	4.49718	1.47535	0.57935	5.13063	1.16555	0.57987	5.9919	1.19122	0.58808	23.1553	2.16961	0.61216	4.88611	1.32361	0.57324	6.9366	1.94095	0.61474	8.44082	2.14518	0.67896	11.5921	2.37153	0.63872	20.1006	3.32143	0.858382
	3.70666	2.08771	0.57938	5.51611	1.04756	0.58002	8.95946	1.74302	0.58818	6.72529	3.4098	0.61275	16.7661	1.44416	0.5733	9.83738	1.91819	0.61554	12.9506	2.66045	0.68002	10.854	3.95712	0.63945	3.76089	3.20138	0.859729
	9.23017	1.8139	0.57969	4.6761	1.2474	0.58005	5.1125	1.65943	0.58837	7.51789	1.45641	0.61298	6.16585	1.55784	0.57423	5.26363	1.60171	0.61577	5.43476	2.80509	0.68258	22.0459	2.13169	0.63949	7.18329	1.63609	0.861843
	4.49888	1.48554	0.5797	7.5158	2.02262	0.58069	11.4859	1.23491	0.58894	5.10175	1.79531	0.61567	4.96623	1.20451	0.57478	4.43995	1.22053	0.61638	11.3652	1.77881	0.68269	13.0267	2.85442	0.642	19.929	3.99435	0.870904
	4.80392	1.26505	0.57993	7.47782	1.38389	0.58085	4.44292	2.96557	0.59031	4.97263	2.25869	0.61692	6.11133	1.55631	0.57507	11.2062	2.21759	0.61644	11.5244	2.39701	0.68563	10.3292	2.85233	0.64228	25.9194	3.49237	0.873564
	7.35784	1.6717	0.58027	6.46058	1.40712	0.58142	3.50449	1.2029	0.59109	4.16301	1.32814	0.61845	11.1824	1.37477	0.57511	10.4612	1.45249	0.6166	12.0107	1.72766	0.68699	9.76458	3.20056	0.64323	11.1839	2.58816	0.880091
	4.16014	1.1642	0.5803	7.47965	1.62923	0.58327	9.67207	1.50591	0.59249	7.72074	3.68651	0.6204	19.6262	1.61993	0.57541	4.96455	1.7077	0.61736	11.8417	2.5865	0.68706	10.9169	2.80879	0.64326	50.7405	6.08411	0.881518
	14.1364	1.48168	0.58077	2.9632	1.35814	0.58501	4.89157	1.51154	0.59455	10.357	1.3583	0.62106	5.39193	1.22879	0.57567	3.72036	1.87139	0.61765	15.0798	2.27459	0.68739	22.8798	2.98607	0.64332	10.0719	5.55164	0.882909
	5.0121	1.59235	0.58093	8.51525	1.55188	0.58519	5.74842	1.27703	0.59468	5.2855	3.11713	0.62125	9.9827	1.19376	0.57586	11.0443	1.80254	0.6177	10.8609	1.56592	0.68828	11.0421	2.59592	0.64374	5.52885	2.93846	0.884226
	7.56361	1.66762	0.58149	6.25589	1.31737	0.58535	5.1917	1.16399	0.59499	21.9151	2.27576	0.62167	5.35045	1.43879	0.57588	9.25864	1.68786	0.61786	11.9142	1.88995	0.68878	22.8912	2.87334	0.64414	16.6123	1.69286	0.890281
	4.55196	1.48769	0.58179	9.95918	1.24577	0.58576	4.84689	1.1301	0.59745	5.68055	5.50275	0.62175	5.70292	1.93196	0.57592	9.72757	1.97694	0.61812	10.8482	1.85796	0.68908	5.42246	1.58642	0.64418	9.69352	3.38509	0.891257
	4.95627	1.68444	0.5818	20.3601	1.48556	0.58586	11.0264	1.34341	0.59874	5.30823	2.93205	0.62371	18.7662	1.87292	0.57644	6.40533	1.83701	0.61871	11.9581	2.20039	0.6899	25.1499	2.86737	0.64565	23.278	6.94707	0.891451
	3.93001	1.30185	0.58184	6.34789	1.15572	0.58612	5.41071	1.18275	0.5989	5.70372	3.97723	0.62564	5.36034	1.22187	0.57769	21.059	1.39832	0.62103	7.13884	4.11732	0.69015	7.37357	3.07903	0.64662	13.3286	1.75102	0.894668
	3.84501	1.29839	0.58191	15.6842	1.25092	0.5865	10.3908	1.26542	0.60014	8.57548	3.24109	0.62837	12.8244	2.11222	0.57827	8.64335	1.8478	0.62118	6.2322	3.43273	0.69023	9.55489	4.29413	0.64692	11.0225	1.24341	0.89497
	4.82744	1.15034	0.58279	5.24453	1.23434	0.58656	3.56147	1.34359	0.60015	6.90524	1.98587	0.63077	5.60685	1.22078	0.5784	11.5532	2.13502	0.62147	11.3125	1.64071	0.69041	10.3192	2.80155	0.64727	10.6245	1.43462	0.895328
	11.6556	1.33368	0.58283	8.96754	1.72987	0.58659	4.51382	1.14548	0.60097	3.88032	2.22786	0.63095	4.72892	2.07908	0.57855	7.68597	2.37376	0.62149	5.16487	1.6169	0.69199	12.7317	2.36285	0.6478	46.078	2.82766	0.896336
	6.14652	1.88815	0.58318	5.03452	1.35489	0.58683	4.70259	1.32202	0.60208	13.4056	1.77432	0.63097	6.45035	1.31133	0.57905	13.0456	2.39028	0.6218	2.80919	3.47138	0.69316	12.5686	2.93231	0.64814	6.95709	1.9877	0.897899
	4.70564	1.67434	0.58358	5.7225	1.39647	0.5883	5.2703	1.42006	0.60221	11.1862	1.96106	0.63334	10.383	1.79687	0.57913	8.75773	2.42744	0.62223	8.29184	3.46134	0.69427	47.6714	2.21374	0.64956	6.08997	3.54492	0.899858
	4.68081	1.46543	0.58359	6.30787	1.76313	0.58864	10.1132	1.6211	0.60399	9.228	2.52681	0.63441	8.16892	1.80191	0.57926	7.15262	2.09149	0.62248	11.5737	2.65902	0.69512	21.3651	2.641	0.64957	4.3696	2.01277	0.901474
	7.2864	1.63876	0.58366	5.85472	1.21019	0.58877	12.187	1.52802	0.60417	6.8866	4.16445	0.63643	5.20681	1.36337	0.57988	7.13864	1.78924	0.62294	6.3308	3.0485	0.69698	10.6619	2.49971	0.6496	24.474	1.73634	0.904174
	10.0108	1.86914	0.58396	4.89496	1.09517	0.58879	3.86195	1.15455	0.60494	5.24295	1.70212	0.6382	5.41556	1.30104	0.5801	6.87897	2.35309	0.62362	6.50785	3.25025	0.69712	7.9041	3.29251	0.65	35.4199	1.72501	0.905546
	4.90318	1.34364	0.58418	5.26578	1.1439	0.58904	4.34237	1.31263	0.60512	4.73599	1.3585	0.63901	4.83258	1.69564	0.58011	14.5073	2.62643	0.62363	11.674	2.70403	0.69745	10.1109	2.07007	0.65031	30.7825	4.04971	0.909737
	5.6614	1.69053	0.58425	5.5715	1.12198	0.58927	10.8682	1.32716	0.60577	22.8554	2.21885	0.63971	6.85829	1.4086	0.58013	5.11508	1.43989	0.62373	11.426	3.31609	0.69923	10.3634	2.19449	0.65058	12.8627	4.76538	0.910121
	3.76809	1.135	0.58434	5.16063	1.09471	0.58937	10.7324	1.31499	0.60671	10.021	2.37348	0.64033	8.4851	1.78194	0.58031	4.75962	1.75089	0.62483	3.02214	2.14353	0.70419	25.855	2.04695	0.65102	18.7035	4.41339	0.9149
	4.76365	1.73019	0.58483	16.301	1.60927	0.58956	10.6477	1.86333	0.60834	9.75103	3.08902	0.64084	5.3684	1.54534	0.58074	11.9417	2.10828	0.62505	11.3037	2.12273	0.70685	11.9587	4.05485	0.65112	11.9667	1.5439	0.91535
	10.9469	1.97191	0.58486	6.61109	1.13001	0.58989	4.13713	1.47631	0.60875	6.12143	1.65483	0.64103	10.641	2.79075	0.58087	6.69165	1.86423	0.62514	5.99516	2.03127	0.70856	9.47362	2.14851	0.65185	14.9843	2.28425	0.922847
	5.46494	1.99094	0.58517	3.62362	1.17119	0.59005	4.60346	1.30855	0.60946	9.01215	3.07845	0.64243	5.34339	1.47194	0.58108	7.93069	2.30168	0.62615	16.4526	2.50146	0.71022	9.35146	3.48925	0.65217	11.4218	1.91921	0.928814
	7.37816	1.88975	0.58554	6.03075	1.48711	0.59006	5.13686	1.18407	0.61076	4.70629	4.16239	0.64275	9.07617	1.16364	0.58134	10.7689	1.4501	0.62652	12.7408	2.72264	0.71179	10.9721	2.88366	0.65323	13.3129	4.05355	0.938134
	5.97269	1.43075	0.58563	5.86015	1.3179	0.59078	4.40224	1.15426	0.61093	7.25614	3.32334	0.64299	5.4985	1.27647	0.58155	8.8224	1.74916	0.6273	8.10144	3.39769	0.71216	11.7779	2.06723	0.65438	11.6945	6.23062	0.942303
	5.05942	1.41405	0.58573	4.57688	1.36705	0.59081	10.315	1.26313	0.611	7.3098	4.62392	0.64336	9.99394	1.74824	0.58161	8.22014	2.61567	0.6275	5.59178	1.82491	0.71234	9.36677	4.46343	0.65495	25.4586	3.21699	0.944247
	11.3031	1.53742	0.58601	6.46278	1.58077	0.5911	6.70829	1.94623	0.611	6.24543	2.60474	0.64464	6.68879	1.58797	0.58177	6.19762	1.50736	0.62762	3.60336	2.7839	0.71435	10.2675	3.41294	0.65767	27.8061	5.27942	0.945829
	12.2548	1.66401	0.58637	4.80627	1.26884	0.59112	11.1157	1.6203	0.6113	5.56185	1.63016	0.64528	11.039	1.26537	0.58207	4.03729	1.70956	0.62771	16.0595	1.93676	0.71453	9.05397	5.41697	0.659	4.80743	1.97853	0.946584
	4.32506	1.15575	0.58638	7.61344	1.57254	0.59141	4.19207	3.11703	0.61158	4.38602	3.00126	0.64548	5.35885	1.21849	0.58262	5.56899	1.37827	0.62883	13.1919	2.78685	0.7156	8.48136	3.02049	0.65906	14.9967	2.63452	0.94921
	8.58666	1.77484	0.58672	5.47768	1.17128	0.59145	4.88942	1.58008	0.61172	9.91493	2.54525	0.6483	8.50666	1.59218	0.58269	11.4542	1.86709	0.62948	26.5949	2.07954	0.71684	10.4755	2.66886	0.65945	21.6589	3.98051	0.950716
	5.02679	1.40624	0.58681	4.49039	1.40796	0.59152	9.44587	1.32621	0.61394	11.1295	2.35522	0.64864	5.44636	1.23717	0.58272	7.31638	2.26638	0.62981	6.4692	4.34744	0.71738	7.85238	2.41625	0.65958	17.7306	1.61611	0.955016
	5.21691	1.95158	0.58693	17.4082	1.77618	0.59161	6.16933	1.86265	0.61504	4.24601	2.10855	0.64936	6.96664	1.50266	0.58292	11.4375	1.93609	0.63033	8.74478	3.12403	0.71744	9.66928	3.32947	0.66054	45.1651	2.07233	0.961809
	11.2331	2.07668	0.58737	5.01094	1.21899	0.59192	6.93013	2.26369	0.61505	10.969	2.40781	0.64987	5.30843	1.39675	0.58303	18.1076	2.36708	0.63059	10.3042	2.0642	0.71798	10.3127	2.63979	0.66068	23.8163	3.39624	0.964201
	3.97966	1.56094	0.5874	20.5109	1.50361	0.59217	7.96953	1.49002	0.61527	5.92578	1.8413	0.65016	11.837	1.80227	0.58306	27.1125	1.43933	0.63081	12.1918	2.69314	0.71811	10.4018	2.53106	0.66108	35.4217	4.20029	0.96616
	4.48803	1.0975	0.58747	7.73423	2.04701	0.59221	9.76892	1.97004	0.61542	3.68486	2.21082	0.65018	9.61935	1.49074	0.58368	14.0536	2.27752	0.6315	8.57931	3.15931	0.71864	9.41947	3.34783	0.66242	8.92757	2.73933	0.96668
	3.93852	1.75524	0.5876	5.82524	1.34301	0.59234	8.49223	1.6148	0.61635	6.02597	4.30996	0.65091	14.3205	1.21367	0.58381	6.67822	2.42641	0.6322	12.4073	2.8462	0.72011	10.4266	2.60289	0.6626	13.3106	6.88549	0.978982
	5.03597	1.31112	0.58786	5.56719	1.29925	0.59259	4.64034	1.34237	0.61737	3.90542	2.2283	0.65135	9.66401	1.65387	0.58442	4.87259	2.48003	0.63231	12.2695	2.17272	0.72108	11.2265	2.96044	0.66269	16.2934	4.67287	0.982033
	5.1355	1.37591	0.58809	7.59924	1.61576	0.59329	5.17984	1.37233	0.6181	6.12227	2.41105	0.65611	4.63743	1.07427	0.5845	11.0412	1.60313	0.63258	7.24692	5.87959	0.72147	10.1234	2.8279	0.66406	12.6707	2.2508	0.982201
	19.7535	1.89809	0.5881	5.67036	1.16303	0.59357	4.07112	1.3188	0.61814	11.5335	2.66738	0.65719	5.22321	1.21928	0.58471	11.4707	1.64425	0.63264	26.4887	1.92477	0.7228	10.16	2.5155	0.66423	7.96951	2.01894	0.984591
	6.55439	2.01844	0.58845	6.3319	1.51167	0.59368	5.35033	1.55473	0.61857	9.44909	3.80375	0.65738	5.38227	1.22266	0.5848	5.00215	1.23657	0.63272	16.3121	1.62283	0.72284	4.91951	3.71165	0.66436	13.6804	2.45012	0.98942
	4.23218	1.41938	0.58848	10.8794	1.86237	0.59371	7.85039	1.54285	0.61862	9.77806	2.14631	0.65808	10.5635	2.13728	0.58502	3.65528	1.25715	0.63308	43.4573	2.75496	0.72309	14.3861	1.46707	0.66481	23.6997	2.07759	0.989845
	14.7534	1.80739	0.58869	14.0982	1.63848	0.59378	5.12102	1.26373	0.61903	4.17675	2.76566	0.65898	5.57742	1.68461	0.58517	19.3066	2.45054	0.63319	25.7952	2.15518	0.72329	9.8815	2.2282	0.66507	14.8703	2.40062	0.992373
	16.756	1.6003	0.58898	5.43876	1.74579	0.59455	5.45327	1.36155	0.62099	13.2782	1.95322	0.65996	15.8537	1.58098	0.58582	4.41382	1.73636	0.63441	16.2277	4.52684	0.72336	11.3275	3.82577	0.66685	6.72721	1.82582	0.997356
	9.79355	1.75803	0.58921	6.69902	1.88257	0.59527	5.95181	1.57995	0.62141	12.7712	3.40489	0.66021	3.29088	1.22526	0.58673	6.4022	2.04103	0.63485	26.5607	3.30228	0.72412	10.1166	2.30077	0.66712	10.5624	1.32121	0.997606
	10.5819	1.26984	0.58924	18.9209	1.30045	0.59574	11.4684	3.17833	0.6215	4.01135	2.03702	0.66117	11.6407	1.57111	0.58682	5.3268	1.35991	0.63489	13.0123	1.84192	0.72449	10.4803	2.68873	0.66829	23.6638	3.99824	1.00102
	5.26986	1.38074	0.58931	12.2748	1.54646	0.59615	9.61881	1.71971	0.6216	7.41151	2.88345	0.66257	5.13169	1.26757	0.58682	11.4009	1.52406	0.63509	24.5442	2.46471	0.72491	9.48879	3.64568	0.66844	14.9907	2.57415	1.00151
	5.51089	1.28376	0.58937	8.06531	1.90447	0.59615	10.7681	1.7409	0.62213	4.20746	1.4879	0.6631	11.7821	2.21	0.58693	20.6728	2.49748	0.63509	8.58276	4.46299	0.72669	8.62235	3.26212	0.6687	6.572	2.39081	1.00366
	4.89212	1.75598	0.58956	5.62095	1.44976	0.59629	4.73124	1.33495	0.62293	4.16312	3.44495	0.66336	5.29958	1.28745	0.58706	15.8265	1.45102	0.6358	21.7192	2.91232	0.7277	9.75261	2.67522	0.66923	18.9016	2.32744	1.00372
	5.19121	1.17487	0.58966	11.6262	1.59094	0.59648	10.3477	1.99345	0.62463	6.01736	1.62409	0.66529	5.00855	1.62981	0.58718	5.56219	1.37978	0.63581	8.75792	2.574	0.72824	11.2316	3.44672	0.66932	5.91049	2.44311	1.00453
	6.78415	1.36317	0.58978	5.57639	1.21857	0.59651	28.628	1.58357	0.62537	27.1118	2.74314	0.66755	5.79974	1.83788	0.58753	5.7537	1.42935	0.63586	13.1026	2.15269	0.72831	11.0075	3.82634	0.6706	11.9806	1.62667	1.0072
	40.4673	1.61266	0.59002	7.04529	1.65646	0.59752	6.893	1.80329	0.62571	6.01019	5.01947	0.66803	4.91649	1.48254	0.58762	5.06622	1.47008	0.63588	13.8699	2.17425	0.72901	13.7418	2.45104	0.67151	21.2382	1.90511	1.00797
	5.31525	1.39746	0.59009	8.19745	1.65611	0.59752	5.42449	1.18528	0.62601	19.8031	2.44727	0.67229	6.3584	1.70265	0.58783	5.88054	1.57464	0.63622	13.8646	1.9059	0.73216	12.352	2.6469	0.67217	22.6893	2.76826	1.02163
	15.2009	1.63057	0.59018	11.6642	2.11022	0.59753	10.8807	1.59928	0.62617	6.96237	3.91223	0.67251	6.05229	1.13613	0.58843	5.67041	1.4209	0.63635	5.6782	2.62106	0.73377	9.99701	2.57501	0.67226	4.78346	4.15748	1.02348
	10.0795	1.74699	0.59058	11.9682	1.6557	0.59771	11.1237	1.88898	0.62669	10.0537	3.30625	0.67293	14.4242	1.56012	0.5888	10.8631	1.53359	0.63701	19.8036	3.86746	0.73393	9.78437	2.01007	0.67263	6.65913	1.97912	1.02495
	5.17942	1.45608	0.59059	7.5765	1.6046	0.59817	9.60897	1.96979	0.62727	4.52136	2.85905	0.67302	9.21512	2.20333	0.58902	11.7385	1.83481	0.63704	19.9561	3.02572	0.73405	10.2315	2.93914	0.67279	38.6361	6.17666	1.02564
	4.73602	1.22823	0.59063	6.00822	1.26301	0.59841	5.82908	1.21857	0.62803	9.24692	3.2078	0.67415	8.83128	2.104	0.58922	7.76481	2.11993	0.63744	12.8697	2.29588	0.73502	9.87121	2.63016	0.67307	24.5228	6.49679	1.02585
	16.4166	1.73237	0.59086	5.18842	1.17317	0.59882	8.61875	1.65788	0.62834	3.16336	1.64984	0.67423	6.35682	1.2932	0.59001	11.481	1.87302	0.6379	25.1633	2.78398	0.73504	9.90999	2.2387	0.6733	11.1501	1.28913	1.02731
	5.80356	1.51503	0.59096	5.59298	1.18568	0.59896	22.9559	1.72701	0.6286	6.77635	1.63	0.67473	4.84669	1.396	0.59048	3.983	1.27329	0.63794	23.7089	2.48432	0.73526	10.1762	3.37342	0.67385	5.82269	2.85096	1.02912
	4.50962	1.46322	0.59129	5.47626	1.59412	0.59936	8.39574	1.05648	0.62903	4.88388	1.5036	0.67482	8.46038	1.69416	0.59057	6.04466	1.49628	0.63801	12.4408	3.61945	0.736	9.60302	1.8239	0.67555	11.7176	1.49669	1.03066
	5.0256	1.13357	0.59132	6.63487	1.53568	0.59951	5.48751	1.19175	0.62938	9.01837	3.24505	0.67597	5.58215	1.27636	0.59065	7.54325	2.07975	0.63826	13.5387	2.21715	0.73756	11.2067	3.37037	0.67651	5.73776	2.01162	1.03353
	5.91418	2.10249	0.59139	5.85339	1.23479	0.59979	8.25391	2.08637	0.62981	6.44508	2.02428	0.67655	5.07913	1.51476	0.59102	19.228	2.75971	0.63849	14.0005	2.19756	0.73767	11.6956	3.73593	0.67654	8.84646	1.5579	1.03463
	4.16532	1.64523	0.59144	4.47498	2.06815	0.59992	14.7469	1.79213	0.63031	18.8323	1.99461	0.67752	5.69152	1.25349	0.59118	6.43241	1.60231	0.63865	13.1682	2.6255	0.73808	11.1545	3.05272	0.67672	21.8148	2.64302	1.03837
	9.53471	1.3901	0.59237	16.9318	1.36881	0.60012	6.76184	1.30586	0.63041	10.1971	4.53042	0.67789	9.30152	1.77624	0.59151	5.71412	1.46487	0.6393	26.5318	2.48043	0.73924	25.1906	3.0217	0.67699	6.95033	3.50189	1.03919
	4.37098	1.38693	0.59239	10.4043	1.39259	0.6004	5.08399	1.23275	0.63067	6.27581	3.49346	0.6785	12.8501	1.69122	0.59156	7.19016	1.9065	0.63952	6.5877	1.92988	0.73925	11.2102	3.2889	0.67718	11.6453	4.2494	1.0412
	5.40645	1.428	0.5929	7.48675	1.5566	0.6006	8.2504	1.19086	0.63125	5.37877	2.3287	0.6786	5.32696	1.45095	0.59158	5.65451	1.4955	0.64014	12.9266	2.65336	0.7393	7.64775	1.44989	0.67728	12.2569	7.26072	1.04551
	5.28618	1.61584	0.59298	5.46448	1.37795	0.6007	11.9554	1.82714	0.63185	6.00365	2.37392	0.67882	7.25071	1.56711	0.59218	5.50193	2.3816	0.64098	14.4785	2.18751	0.74052	11.0264	4.01588	0.67972	20.5405	7.21827	1.04904
	4.19612	1.53012	0.59316	6.74557	1.67895	0.60095	6.18131	1.5361	0.63203	3.97342	2.29148	0.67895	5.94517	1.36098	0.5922	5.94025	1.85665	0.64132	9.91067	2.44334	0.74126	9.6165	2.19124	0.68017	11.0014	3.96446	1.05011
	10.8638	1.25082	0.59327	5.33289	1.25398	0.60098	12.0129	1.77603	0.63209	5.51156	2.17952	0.68023	7.87906	2.3153	0.59222	5.92134	1.56092	0.64222	25.3285	2.73313	0.74154	8.38628	4.1202	0.68083	11.8674	1.86346	1.05168
	10.1025	2.89843	0.59328	6.89534	1.6522	0.60119	6.33419	1.11915	0.63326	8.98302	2.67145	0.68034	10.2862	2.35752	0.5924	11.3372	2.32528	0.6429	23.2276	2.34167	0.74188	10.222	3.03958	0.68257	14.6538	3.42184	1.05214
	7.33797	2.15946	0.59338	5.42525	1.32746	0.6014	5.18457	1.33563	0.63334	10.1574	3.49713	0.68065	9.44683	2.08708	0.59418	6.01634	2.2845	0.64379	11.7934	1.68449	0.74193	10.2311	3.05192	0.68304	10.9688	1.25403	1.05515
	8.89981	1.93	0.59352	5.26865	1.17651	0.60199	7.8408	1.22378	0.63531	56.2878	2.34163	0.68115	11.0381	1.44806	0.59472	15.8603	2.76005	0.6439	14.136	2.63588	0.74282	11.4613	2.47218	0.68375	27.3243	5.06603	1.05675
	5.41798	1.74863	0.59353	5.8473	1.15908	0.60251	11.7372	1.2272	0.63535	10.2117	2.28046	0.68148	13.452	1.76579	0.59504	5.25336	1.44213	0.64406	25.8692	2.76116	0.74351	9.18064	2.28505	0.68564	11.5977	1.44335	1.0608
	5.44294	1.8245	0.59356	5.16466	1.25162	0.60264	5.20633	1.46286	0.63563	10.6271	4.13545	0.683	5.222	1.50027	0.59554	3.28791	1.4314	0.6441	4.89998	3.07535	0.74513	10.694	2.249	0.68862	26.3699	3.45339	1.06481
	4.16518	1.87182	0.5936	5.95587	1.5298	0.60279	9.0558	1.6906	0.63613	9.58524	2.24944	0.68454	5.27935	1.18841	0.59558	12.4558	1.59501	0.64416	26.0555	2.31486	0.7454	16.3514	11.0505	0.68894	12.8313	1.47108	1.06517
	9.41889	1.2594	0.59385	9.20038	1.84533	0.60292	4.55586	1.41845	0.63629	34.2356	2.93276	0.68705	5.76419	1.346	0.59586	4.34502	1.67713	0.64444	13.3944	2.78168	0.74739	47.1862	2.67631	0.68971	23.0554	1.79492	1.06879
	9.49129	1.41965	0.59386	5.18328	1.34387	0.60299	4.36988	1.22508	0.63723	10.4533	2.67831	0.68726	9.80806	1.58055	0.59611	5.53217	1.52572	0.64445	12.4209	2.16523	0.74787	8.9939	2.18672	0.69039	11.7029	4.94257	1.07054
	5.45287	1.4166	0.59389	9.39324	1.89081	0.60319	8.0471	1.97378	0.63745	4.19069	1.71357	0.68743	11.1935	2.02893	0.59615	5.75792	1.47822	0.6446	8.77902	3.08047	0.7488	9.56062	2.528	0.69087	7.6907	2.23484	1.07451
	3.8277	1.2234	0.59402	9.73768	1.68271	0.60335	11.3064	1.7814	0.63793	16.8244	2.91959	0.6898	4.90552	1.37326	0.59634	5.51073	1.38059	0.64495	25.8795	3.5793	0.74918	9.11243	2.30455	0.69309	30.7515	8.98611	1.07589
	11.2214	1.65417	0.59411	4.99763	1.86845	0.60391	6.48223	1.24551	0.6383	5.50132	2.48491	0.68988	4.87913	1.19216	0.59654	23.6446	2.08387	0.64555	14.1174	1.70707	0.74929	10.8431	3.48672	0.69325	20.8129	2.91874	1.07746
	4.35486	1.22346	0.59438	5.06464	1.23426	0.60416	10.4842	1.36946	0.63835	10.9135	2.4521	0.69061	6.80919	1.69916	0.59712	6.23925	1.58634	0.64562	6.2802	2.60315	0.74939	10.5678	1.92794	0.69393	6.64918	1.96645	1.07766
	9.63671	1.4539	0.59455	5.58102	1.12687	0.60441	4.79113	1.66926	0.63841	7.04697	1.99596	0.69166	10.7598	2.10854	0.59716	19.4389	2.47834	0.64662	18.6635	3.26839	0.7496	23.6792	3.84725	0.69396	12.8275	4.27223	1.07847
	5.03682	1.13874	0.59482	10.9436	1.66195	0.60455	4.63392	1.75063	0.63872	6.11673	4.24464	0.69195	11.445	1.89137	0.5973	5.89526	1.48111	0.64687	3.51736	2.0562	0.75062	10.4449	2.44091	0.69828	23.017	5.3378	1.08338
	4.60584	1.32536	0.59495	5.61642	1.24498	0.60515	10.134	1.94464	0.63983	8.20127	3.92782	0.69314	5.49059	1.23534	0.59827	5.16977	1.50953	0.64824	12.6911	2.22659	0.75214	12.7218	4.86265	0.69895	5.9928	2.00221	1.08413
	4.96306	1.32307	0.595	5.62307	1.19955	0.60518	9.87129	1.44176	0.64274	9.86758	1.92003	0.69633	4.86865	1.22262	0.59887	5.04311	2.35001	0.64829	27.7147	2.34053	0.75244	6.80296	2.16461	0.69906	15.0129	4.05633	1.08915
	5.06029	1.30431	0.59519	8.42358	1.56282	0.60591	3.32012	1.63391	0.64298	11.7474	2.3904	0.6969	3.88127	1.28654	0.59971	5.81886	1.40746	0.64829	9.6359	3.0657	0.75253	10.1261	2.81345	0.70174	26.0127	3.59953	1.09146
	4.95186	1.49403	0.5952	5.71473	1.13758	0.60615	5.2609	1.42942	0.64396	9.17453	2.90587	0.70066	5.37487	1.3798	0.60056	10.5715	2.02166	0.64872	21.9436	3.02005	0.75323	9.77496	2.13197	0.70322	12.1744	1.31628	1.09389
	5.46947	1.34444	0.59565	8.92329	1.67267	0.60652	4.47912	1.19316	0.6443	40.6498	2.7062	0.70138	5.42481	1.29344	0.60071	11.7379	2.13946	0.64917	12.2448	3.18532	0.75439	11.3518	2.85418	0.70387	11.9563	1.87696	1.09583
	4.93419	1.6648	0.59573	7.41405	1.64827	0.60653	5.33388	1.23725	0.64433	4.23169	3.46215	0.70199	6.2069	1.56233	0.60092	4.02518	1.69217	0.65051	13.0612	2.67706	0.75507	11.6234	3.72366	0.70478	25.4496	4.3065	1.09878
	7.45389	1.84575	0.59576	12.1488	1.3389	0.60662	3.93355	1.29339	0.64529	5.21404	2.31737	0.70199	10.9604	1.22941	0.60189	6.03249	1.57871	0.65055	6.3877	3.68234	0.75516	4.66418	1.49829	0.70828	14.9603	3.06822	1.10404
	10.7744	2.01637	0.59593	6.35799	1.55765	0.60667	3.71658	1.56975	0.64634	9.63807	2.71919	0.70236	5.19382	1.26847	0.60198	6.00238	1.43493	0.65077	12.6179	2.89611	0.75525	10.1271	4.26748	0.70871	14.9968	3.33149	1.11251
	10.2554	1.31266	0.59608	9.90556	1.43447	0.60694	10.5655	1.30754	0.64652	5.39533	1.65231	0.70298	12.0369	1.5623	0.60287	11.5855	1.67052	0.65199	25.8767	2.91768	0.75527	8.64689	1.55845	0.71055	11.57	1.79395	1.11274
	5.2582	1.90892	0.59639	5.7593	1.17057	0.60754	11.5532	1.97981	0.64689	10.7396	2.82037	0.70298	17.9038	1.7315	0.6032	6.10755	1.43802	0.65218	23.7843	2.28116	0.75579	11.7339	2.64001	0.71094	13.2586	1.263	1.11382
	23.7113	1.63833	0.59654	4.79207	1.23507	0.60784	4.89926	1.45273	0.64767	5.15425	2.19998	0.70298	5.00906	1.29092	0.60422	4.75221	2.17659	0.65258	25.8037	3.01041	0.75606	10.1138	6.07518	0.71185	43.5723	2.31644	1.12336
	5.07803	1.56589	0.59656	18.9158	1.20599	0.6079	10.4657	1.59873	0.6486	6.11659	2.50393	0.7038	11.6298	1.82585	0.60426	5.24154	1.46537	0.65268	15.8046	1.80747	0.7567	12.1205	2.52877	0.71247	22.077	2.175	1.12373
	4.11691	1.24717	0.59665	8.76477	1.80177	0.60794	11.2004	1.91917	0.64946	7.43197	3.12505	0.70518	9.35477	1.87475	0.60445	8.75425	2.06032	0.65275	13.229	2.32734	0.7574	8.65837	2.2422	0.71297	25.7719	2.22685	1.13667
	10.5255	2.10519	0.59689	5.76599	1.19575	0.60802	8.17848	1.86377	0.64959	12.0124	2.16722	0.70579	6.03949	1.36239	0.60486	7.66676	1.8291	0.65286	12.563	3.99363	0.75765	6.94072	5.66114	0.71963	4.29874	1.60994	1.1392
	4.01509	1.33814	0.59713	7.36268	1.71072	0.60843	6.55386	1.33548	0.6499	10.8606	2.63861	0.70595	10.3796	1.48478	0.60572	5.74611	1.62402	0.65306	13.5731	2.46745	0.75858	9.8425	3.11144	0.72134	6.25206	1.97486	1.14003
	4.50825	1.67574	0.59713	5.36809	1.23973	0.60877	5.1471	1.54158	0.65044	9.33324	1.83732	0.70675	10.6219	1.41897	0.60632	7.98933	2.27892	0.6532	13.4755	3.07174	0.75876	13.1841	3.95225	0.7217	23.547	3.13479	1.14168
	3.80349	1.12819	0.59717	5.40038	1.75152	0.60879	5.28586	1.72639	0.65079	8.40011	2.78299	0.70702	6.929	1.6284	0.60636	9.29162	1.90678	0.65364	29.3962	2.34518	0.75922	10.7714	3.2263	0.72171	6.74781	3.34943	1.14187
	5.60069	1.23379	0.59737	5.44015	1.30767	0.60919	11.4753	1.977	0.6511	10.4672	2.16727	0.70848	11.3138	1.3171	0.60639	5.97679	2.33346	0.65383	27.6723	2.65582	0.75963	9.69593	2.50929	0.72268	16.5334	3.78821	1.14317
	22.52	2.08709	0.59756	8.43145	1.48839	0.6092	20.494	1.64413	0.65131	13.5697	4.15281	0.70945	5.17508	1.34301	0.60663	18.1472	2.44415	0.65412	25.9932	2.17091	0.76019	10.7883	2.86216	0.72354	24.7418	2.25237	1.14981
	4.28016	1.39398	0.59769	5.70109	1.11668	0.60929	8.938	1.6404	0.65166	10.5244	2.42805	0.70964	4.76698	1.41274	0.60667	7.68853	2.2327	0.65513	6.88472	2.42412	0.76041	13.6348	5.48114	0.72371	16.1919	4.58545	1.15022
	4.9268	1.28848	0.59785	5.611	1.55104	0.60943	5.87514	1.28126	0.65184	7.05147	4.17349	0.71075	7.36243	1.76941	0.60691	5.65847	1.6868	0.65513	13.6334	2.69923	0.76062	11.5021	2.4802	0.72615	10.0845	7.40215	1.15753
	5.28331	1.27564	0.59797	11.0254	1.36422	0.60987	5.26226	1.52212	0.65212	4.00816	2.70905	0.71134	10.9314	1.69447	0.6076	6.12982	1.97213	0.65546	12.7908	3.37237	0.76163	8.59509	1.93003	0.72768	6.92969	1.53006	1.15901
	10.3129	2.31835	0.59811	10.729	1.38846	0.61	6.34876	1.29292	0.65252	7.33948	2.16798	0.71363	4.94798	1.50581	0.60763	11.1208	2.3505	0.6558	12.2994	2.46782	0.76202	5.95264	1.16898	0.72953	21.053	4.80453	1.16235
	10.61	1.8809	0.59819	22.7962	1.33246	0.61028	4.26194	1.15687	0.65392	10.0523	2.87368	0.71429	18.4951	1.56098	0.60791	5.8403	1.59436	0.65631	13.6016	2.6644	0.76296	9.87398	1.56886	0.73144	26.6026	4.26188	1.16568
	5.33805	1.21882	0.59833	5.87678	1.20651	0.61037	5.47004	1.36617	0.65435	6.23247	4.62961	0.71558	4.86606	1.17716	0.60795	5.20529	2.3519	0.65668	22.6927	3.46027	0.76318	11.0908	2.88241	0.73154	27.8317	4.61321	1.16572
	3.69851	1.36812	0.59867	5.42702	1.18263	0.61052	10.9588	1.52824	0.65491	18.6298	2.55164	0.71566	9.19657	1.79314	0.60853	6.27492	1.74234	0.65682	13.3126	2.15821	0.76325	11.0166	1.55694	0.73175	16.036	3.16132	1.17311
	6.17649	1.86796	0.59885	12.2528	1.32811	0.61073	5.03859	2.18017	0.65536	7.7767	2.69315	0.71661	10.8137	2.18682	0.60855	6.96486	1.51269	0.65723	8.55853	3.15884	0.7651	3.87295	3.04522	0.73248	20.1577	1.98968	1.17349
	3.94868	1.22124	0.59903	5.1413	1.19715	0.61079	8.9086	1.74279	0.65611	9.29305	3.21377	0.71678	10.8264	1.64017	0.60903	6.11791	1.47879	0.65746	15.906	2.99039	0.76535	9.39403	2.66434	0.73305	8.60665	4.14603	1.17711
	6.86534	2.21349	0.59905	5.31112	1.19877	0.61091	5.29448	1.32637	0.65629	5.48452	6.64105	0.71839	5.02737	1.35821	0.61007	12.8412	1.96891	0.65772	38.9738	2.45953	0.76558	9.70544	2.74909	0.73369	6.91928	2.05599	1.18063
	10.0693	2.30527	0.59906	8.96059	2.04931	0.61112	3.69291	1.68112	0.65641	23.7326	1.62247	0.72062	27.2831	1.5262	0.6103	4.8352	1.52306	0.65773	11.2641	2.85939	0.76637	12.9222	3.30959	0.73537	34.8381	5.8276	1.18111
	5.65509	1.7004	0.59921	5.82676	1.58166	0.61117	4.39107	1.3544	0.65725	11.9542	1.62715	0.72079	11.7605	1.43505	0.61142	5.34488	1.44377	0.65817	24.504	3.98983	0.7664	30.3287	3.71957	0.73567	11.7021	2.19248	1.19058
	5.07488	1.49829	0.59973	10.372	1.28647	0.61121	10.1924	1.3141	0.65833	10.0574	3.17162	0.72158	9.11072	1.70879	0.61145	11.2189	2.48003	0.65828	28.027	2.0727	0.76707	7.73207	4.16768	0.73934	14.0562	1.96593	1.19335
	5.48774	1.24288	0.60043	9.4455	1.6752	0.61125	7.79797	2.16469	0.65859	11.1137	1.75268	0.72257	8.69715	1.68844	0.61218	7.96553	1.90451	0.65843	12.6869	2.40971	0.76733	10.7794	1.89233	0.74099	8.39368	4.30633	1.19674
	4.42625	1.13899	0.60044	9.38119	1.7795	0.61169	9.5425	1.62579	0.65911	11.8199	3.9122	0.72456	10.7769	1.58215	0.61277	6.1678	1.58599	0.65858	13.8469	1.99633	0.76849	11.2069	3.74733	0.74113	11.4177	2.03196	1.19914
	4.76223	1.4883	0.60079	7.42605	1.85831	0.61181	5.75543	1.26117	0.65985	5.50544	1.98277	0.72523	6.06461	1.34886	0.6128	10.7086	1.9073	0.65982	22.1402	3.61923	0.7697	6.03095	15.6084	0.74264	10.4701	1.26241	1.20326
	5.33436	1.33782	0.60102	6.15029	1.56412	0.61218	6.67437	1.82798	0.66078	14.0249	2.98482	0.72546	16.8535	1.36009	0.61449	8.08922	2.34461	0.66078	14.8987	3.10822	0.77207	25.1143	4.09891	0.74299	22.725	4.61192	1.20572
	9.14765	1.33504	0.60131	6.77736	1.70597	0.61227	6.30538	1.37507	0.66078	4.93182	1.62718	0.72711	3.16028	1.19429	0.61451	8.03497	1.76058	0.66207	14.5639	2.20353	0.77254	20.259	3.91593	0.74384	11.6627	5.2144	1.21275
	6.11325	1.84504	0.6016	7.58343	1.73054	0.61233	3.79075	1.80109	0.66112	7.12061	3.70501	0.72727	5.15729	1.38446	0.61451	12.3326	1.93341	0.66226	14.5994	1.96809	0.77292	28.3001	2.60396	0.7443	30.1256	2.48392	1.21421
	12.3785	2.03015	0.60167	5.88739	1.23391	0.61278	5.99068	1.70175	0.66179	3.61276	3.80633	0.7276	6.69287	1.8169	0.61519	7.05971	1.56942	0.66241	13.45	3.09266	0.77354	10.2034	2.75895	0.7468	24.19	4.96012	1.22047
	4.87677	1.93546	0.60174	11.179	1.8446	0.61283	10.0641	1.37993	0.66191	40.0466	2.35742	0.72857	5.22416	1.48532	0.61528	4.56019	1.55575	0.66264	6.892	2.69626	0.77397	10.52	4.37703	0.748	23.5293	4.94234	1.22161
	4.56352	1.56666	0.60177	6.18421	1.31169	0.61351	6.70744	1.51896	0.66225	11.7597	3.13714	0.72896	5.38338	1.52301	0.6162	6.84024	1.53079	0.66284	12.2102	4.19309	0.77412	9.95189	2.68182	0.75129	19.8022	3.30535	1.22206
	5.18462	1.41628	0.60268	5.21166	1.33015	0.61362	7.87172	1.62656	0.66281	6.1088	4.33469	0.72935	4.92854	1.50758	0.61624	7.76429	2.60288	0.66296	12.9251	2.90429	0.77439	12.285	2.51085	0.75224	9.91762	4.98759	1.22529
	5.18091	1.53858	0.60271	7.15644	1.21834	0.61408	6.03641	1.31293	0.66331	2.91148	1.82479	0.7297	4.57716	1.54845	0.61674	7.51423	1.85685	0.66344	17.2356	3.51861	0.77521	12.5252	2.91231	0.75257	28.5312	7.58315	1.2263
	3.97102	1.97316	0.60272	10.0908	1.48977	0.61445	11.777	1.39244	0.66526	6.53013	4.12705	0.73069	14.121	1.4406	0.61685	6.96431	1.51522	0.66369	11.719	3.42965	0.77626	9.63777	2.04089	0.7543	7.36472	1.62028	1.23241
	3.9129	1.24542	0.60287	9.08408	1.90421	0.61448	8.72749	1.50882	0.66536	10.8706	2.2591	0.73275	57.6539	1.83684	0.61765	9.43722	1.64911	0.66371	14.0743	2.03786	0.77723	18.3767	2.72794	0.75651	10.0303	4.48489	1.23522
	17.8448	2.59453	0.60287	28.7822	1.64113	0.61466	5.33063	1.43371	0.6658	15.015	2.6337	0.73315	9.38511	2.11969	0.6183	7.40159	2.42683	0.66378	15.0415	2.08701	0.77779	10.898	2.89706	0.75673	6.8088	2.29075	1.23611
	5.60432	1.47398	0.60323	5.49027	1.26796	0.61485	4.59925	1.35562	0.6659	4.54655	2.89461	0.73342	6.06773	1.51309	0.61831	8.69378	2.27189	0.66394	13.2259	2.85254	0.77853	10.3833	2.74135	0.76259	18.0912	4.3937	1.24018
	10.0202	1.40284	0.60348	5.5667	1.31572	0.61519	5.97812	1.60132	0.66618	5.28386	5.14693	0.73447	8.77729	1.81507	0.61849	26.8527	2.53927	0.66437	14.2043	2.51388	0.77862	8.56582	1.93827	0.76378	14.9695	4.54376	1.24317
	5.02586	1.72261	0.60351	5.82684	1.18161	0.61537	5.75666	1.56895	0.6671	10.9201	2.16425	0.73623	11.7384	2.28859	0.61912	5.19919	1.60139	0.66438	12.8216	2.30602	0.779	11.1681	3.13316	0.7639	11.5462	1.2878	1.24374
	21.8845	1.54257	0.60365	5.66755	3.42529	0.61551	11.5374	1.42261	0.66719	9.18666	5.84802	0.73775	4.18132	1.36801	0.61928	6.12888	1.42518	0.66439	15.1951	2.66117	0.77956	59.6906	3.28915	0.76426	13.2914	4.13785	1.24808
	5.01721	1.6187	0.60449	7.31795	1.14683	0.61563	3.81343	1.2819	0.66816	11.3119	2.92252	0.73807	12.7522	1.72472	0.61929	7.29071	1.65934	0.6646	13.9116	2.18129	0.77996	12.4623	4.53195	0.76736	21.7103	5.88132	1.24858
	5.57929	1.26769	0.60469	6.66183	1.4221	0.61593	7.69517	2.01255	0.66836	24.6898	3.00683	0.73817	11.5323	2.36189	0.61981	11.6429	2.16488	0.66474	12.8987	2.51917	0.78129	20.4549	9.15381	0.76748	8.81231	4.20194	1.24881
	12.0083	2.39196	0.60472	7.19524	1.87038	0.61601	3.41372	1.07953	0.66909	11.0473	2.99574	0.73861	5.38648	1.40044	0.61984	7.31373	1.51098	0.66502	15.4712	2.38133	0.78141	9.02242	2.2776	0.76892	12.8952	1.47115	1.25066
	7.8107	1.81354	0.6052	12.507	1.19266	0.61657	18.4706	1.4327	0.66953	30.0731	1.65675	0.7395	5.37145	1.2515	0.61988	10.0827	2.26185	0.66631	10.5084	2.56668	0.78212	8.78204	3.81826	0.77105	12.2567	1.77001	1.2564
	11.8946	1.6503	0.60524	9.16811	2.08455	0.61674	9.19132	1.83169	0.66978	11.1652	4.67334	0.74058	7.50442	1.26697	0.61998	11.6442	2.12514	0.66655	14.4807	2.95114	0.78275	8.42745	7.50262	0.77147	15.0934	8.00242	1.26198
	24.6714	1.68737	0.60629	3.85496	1.43368	0.61675	10.8331	1.40371	0.6722	3.56532	2.04803	0.74231	5.57476	1.84367	0.62104	7.72251	1.60617	0.66655	14.0293	2.1122	0.78281	7.69593	2.21502	0.77321	15.822	3.14645	1.26284
	5.04724	2.22794	0.60702	8.48231	1.63997	0.61703	6.05582	1.46325	0.6728	8.02823	4.587	0.74265	4.00284	1.1703	0.62113	11.0658	1.94067	0.66657	6.86442	2.4839	0.78281	22.432	4.37517	0.77359	20.2791	3.81394	1.26948
	11.0079	1.30759	0.60703	5.59481	1.35479	0.61736	4.65516	1.26673	0.67575	5.9505	4.98059	0.74306	8.6672	2.00138	0.62194	6.25254	2.11486	0.66682	13.831	3.59444	0.78302	8.61239	3.39974	0.77554	21.0377	5.66683	1.2767
	4.89705	1.12002	0.60717	13.6801	1.62927	0.61764	6.40104	1.78328	0.67799	8.53783	1.02944	0.74314	5.42548	1.25101	0.62242	7.33169	1.60234	0.66688	14.628	1.99948	0.78305	10.1527	2.42545	0.77815	66.0104	2.76811	1.27768
	6.13623	1.57656	0.60764	6.09911	1.37742	0.61786	5.45873	1.87409	0.67845	22.1173	2.09158	0.74334	4.30375	1.25646	0.62296	8.02391	2.30236	0.66699	21.7883	4.16931	0.78311	12.9288	6.13684	0.77897	24.8108	4.80385	1.28018
	4.2119	1.83089	0.60766	12.3348	1.32129	0.61788	11.5127	1.51263	0.67915	8.51489	3.15123	0.74339	12.3721	1.87382	0.62358	7.60851	1.52859	0.66718	11.4082	3.16105	0.78319	9.34786	5.93608	0.77916	14.232	4.90704	1.28592
	9.78831	1.67752	0.60787	19.9614	1.67722	0.61792	25.3199	1.82274	0.67934	10.7198	2.77062	0.74352	6.25542	1.39025	0.62365	7.12821	1.61328	0.66747	12.1865	2.14625	0.78364	77.3705	3.77511	0.77943	10.5957	1.56342	1.28814
	3.93404	1.17741	0.60795	5.92662	1.82228	0.61817	4.80746	1.79423	0.68164	9.72456	3.14099	0.74483	6.92139	1.81542	0.62408	8.74104	2.31982	0.66816	15.2827	2.78451	0.78445	10.9844	2.54994	0.78007	24.1315	4.61918	1.29128
	3.92448	1.21669	0.60797	7.1248	1.83372	0.61818	5.9796	1.71263	0.68336	4.60922	1.74087	0.74562	6.47373	2.61785	0.62408	5.73114	1.86998	0.66833	14.6046	2.08008	0.78483	43.8908	8.31355	0.7827	7.93379	2.90822	1.29307
	6.67924	1.65819	0.60817	9.74701	1.62095	0.61821	10.4634	2.57388	0.68357	5.15378	3.64779	0.74617	9.09722	1.72494	0.62479	9.1968	2.30601	0.66923	13.8982	2.61186	0.78694	10.1133	2.27449	0.78366	14.9245	4.07536	1.29531
	5.82544	1.60669	0.60819	5.70414	1.52276	0.61927	4.93503	1.41403	0.68362	16.1332	2.55177	0.7476	4.91278	1.53351	0.62486	7.00459	1.5022	0.66957	14.0365	2.13262	0.78744	10.4994	3.08348	0.7854	14.3691	2.30452	1.3031
	5.6873	1.47493	0.60825	7.18038	1.1428	0.61954	4.05345	1.15742	0.68398	6.30549	4.86049	0.74849	4.46645	1.45218	0.62493	18.6731	2.2258	0.66966	15.7138	3.96354	0.7876	11.6434	3.36712	0.78637	24.7454	2.37069	1.31982
	10.2498	2.60853	0.6085	7.83091	1.47175	0.6198	10.484	1.78196	0.68488	6.0884	3.00028	0.74888	5.11724	1.48657	0.62507	6.6918	2.38758	0.6697	18.2365	2.44725	0.78838	10.6869	4.62925	0.78733	36.2843	4.78384	1.3263
	11.8463	1.36276	0.60862	6.07643	1.58872	0.62009	4.7471	1.2666	0.686	3.62438	1.31596	0.749	4.7507	1.5802	0.62591	6.88878	1.47572	0.67005	37.3832	2.54518	0.78842	9.03705	3.55895	0.78781	20.5404	4.90614	1.33065
	3.65962	1.57279	0.60868	5.38697	1.48255	0.62023	22.3543	2.11152	0.68602	18.7031	3.27462	0.74945	3.40536	1.24251	0.62643	8.79599	2.54077	0.67035	11.9701	2.88703	0.78874	12.0618	2.54842	0.79117	6.50672	1.78328	1.33573
	5.85982	1.81204	0.60905	5.47398	1.65031	0.62052	12.4307	2.61335	0.6868	12.7258	4.17428	0.75025	5.26604	1.39249	0.62662	6.76838	1.50426	0.67059	46.567	2.26267	0.78955	8.37328	3.12056	0.79144	12.1287	1.50768	1.34168
	6.09773	1.67884	0.60954	5.15076	1.26478	0.621	6.951	1.95625	0.68845	6.2096	2.32671	0.75409	8.55161	2.31956	0.62686	9.08219	1.78715	0.67164	13.4978	2.17285	0.79007	11.3257	3.16405	0.79772	25.963	6.92624	1.34754
	4.86126	1.19331	0.60958	10.0352	1.56647	0.62101	5.50192	1.25018	0.69221	10.1815	3.55161	0.7551	4.48565	1.4405	0.62781	7.1014	1.53991	0.67192	13.8345	2.93823	0.79176	10.5942	2.41242	0.80172	14.7458	2.97584	1.3542
	11.2246	1.77205	0.60964	5.656	1.26459	0.62104	4.13944	1.7419	0.69313	5.30048	2.30712	0.75619	10.1521	1.73183	0.62789	6.81137	1.53038	0.672	15.0999	2.72368	0.79249	9.34569	1.76605	0.80665	21.061	2.24041	1.35913
	16.3961	1.60096	0.6098	7.49773	1.96072	0.62109	6.35744	2.16356	0.69417	10.0654	4.10676	0.75659	7.75146	2.17477	0.62798	12.7891	2.05799	0.6722	6.83957	3.54107	0.79262	12.1781	2.56179	0.80793	15.5764	3.26609	1.36439
	5.26622	1.24293	0.61011	6.32882	1.17614	0.62134	5.14508	1.85858	0.69555	5.35518	3.20214	0.75736	5.79907	1.97339	0.62879	7.16533	1.71045	0.67274	14.6561	1.95875	0.79343	10.8779	4.05811	0.80933	6.05872	1.2947	1.37856
	5.31257	1.12656	0.61178	8.46903	1.85234	0.62166	3.94638	1.23852	0.69571	13.2149	3.34582	0.75763	10.344	1.50632	0.6293	7.4401	1.5804	0.67275	14.1176	2.57487	0.79425	10.3886	3.2451	0.80956	15.7285	2.76722	1.38184
	8.01888	1.5074	0.61226	6.09076	1.70801	0.62195	3.37217	1.23497	0.69662	10.919	2.69708	0.75764	9.26815	2.02261	0.62951	6.76582	1.49585	0.67316	13.0974	3.0314	0.79441	8.98183	4.22739	0.81395	11.2706	2.0073	1.38206
	10.4746	1.35419	0.61265	3.71159	1.92183	0.62203	18.4214	1.45641	0.69743	5.6536	3.20871	0.75832	9.98848	1.9527	0.62989	6.71177	1.41629	0.67379	13.9324	3.70802	0.79468	23.4566	3.94579	0.81465	9.73907	4.64337	1.38267
	4.55406	1.19478	0.61353	5.32163	1.49422	0.62249	9.75613	1.66461	0.69829	3.71131	1.25206	0.7588	6.40496	1.98506	0.63066	6.97464	2.04809	0.67383	15.3	2.23362	0.79584	10.9611	3.9093	0.81512	5.17876	1.83933	1.38474
	8.62669	3.30863	0.61358	14.1862	2.01046	0.62255	12.7587	1.30451	0.69909	8.27559	4.48655	0.75925	4.93382	1.27371	0.63072	6.95373	1.55124	0.67404	14.9163	1.98962	0.79624	43.2061	2.41971	0.81814	7.63975	8.61847	1.38838
	5.28334	1.9451	0.61366	6.13649	1.60681	0.62288	11.3992	1.86593	0.70034	10.3788	2.55197	0.76	10.7599	1.97263	0.63087	5.88798	2.20346	0.6746	15.542	3.18341	0.79687	9.49819	3.8296	0.82003	7.17337	1.82978	1.39574
	5.51461	1.23076	0.61396	4.94788	1.54071	0.62314	5.23594	1.54663	0.70206	9.67019	2.31985	0.76111	5.09799	1.34066	0.63155	7.56901	1.48133	0.67503	11.3709	1.64267	0.79723	10.7524	1.90818	0.82134	15.1888	2.42882	1.3969
	4.42094	1.14844	0.6146	5.12581	1.71831	0.62368	7.3447	1.75797	0.70224	6.21007	3.41475	0.76125	5.70167	1.40754	0.63168	10.6383	1.9978	0.67512	13.5285	3.25465	0.79785	10.7408	6.09562	0.8218	6.46288	1.99108	1.40329
	11.9979	1.4722	0.61477	13.526	1.87301	0.62395	5.23148	1.32852	0.70258	5.51995	2.90856	0.76332	23.434	1.95597	0.63283	8.99178	2.33294	0.67525	13.2781	2.02166	0.79919	23.2738	1.80507	0.82311	40.0328	5.26178	1.40612
	11.9904	1.58825	0.61485	4.39246	1.20993	0.624	5.35727	1.31049	0.7031	7.8504	3.63204	0.76336	19.62	2.08523	0.63408	7.56248	1.82407	0.67541	15.3623	2.19777	0.79949	12.7773	3.17949	0.82407	18.0373	5.39806	1.40725
	10.5981	1.41335	0.61496	6.07579	1.52361	0.62487	7.63726	1.72417	0.70581	38.6239	1.7702	0.76351	5.11878	1.21009	0.6355	11.2908	1.84842	0.67547	14.8083	2.83345	0.80072	31.1501	4.14619	0.82744	23.2339	2.20193	1.40856
	4.76579	1.21167	0.61537	5.55061	1.41641	0.62487	5.45148	1.24427	0.70615	5.0099	1.32432	0.76522	5.46703	1.62606	0.63615	9.92929	2.16542	0.67573	12.2534	2.07722	0.80156	10.2987	2.69155	0.82761	10.1774	4.99705	1.40949
	5.18494	1.2637	0.61558	5.08093	2.64358	0.62515	4.98831	1.25602	0.70783	6.18376	1.98001	0.76752	16.9919	1.778	0.63838	13.169	1.85585	0.67585	13.9442	2.73678	0.80192	9.79747	3.07409	0.82875	11.5776	3.84128	1.41969
	10.6425	1.59827	0.61573	4.89567	1.18553	0.62521	5.87575	1.33127	0.70786	12.1821	1.89605	0.76814	6.68647	1.83365	0.63845	13.8205	1.87932	0.67609	15.5057	2.07606	0.80201	10.7495	5.22986	0.83323	13.1625	2.06891	1.43324
	11.5682	2.36555	0.61579	6.03168	1.62549	0.62543	5.91411	1.3676	0.70848	24.4847	2.88878	0.7686	5.56968	1.1577	0.63925	9.93501	1.94324	0.67613	12.6354	4.08967	0.80278	17.8902	3.8717	0.83931	6.49277	1.51197	1.44548
	10.9728	1.53947	0.61633	8.84512	1.80818	0.62607	3.95584	1.2007	0.70882	16.4254	3.69518	0.77054	5.56225	1.38278	0.6409	10.2719	1.95699	0.67628	20.6592	3.69066	0.80307	17.4116	4.99533	0.84029	25.8395	3.74295	1.44721
	8.94456	2.76819	0.61639	5.62892	1.37022	0.62614	5.03128	1.26903	0.70922	6.69274	1.67305	0.77115	5.34903	1.30306	0.64095	16.6679	2.29871	0.67651	38.0997	2.72536	0.80371	33.5344	3.63135	0.8501	11.8769	3.8384	1.44817
	4.25173	1.30002	0.61642	10.8216	1.92819	0.62621	9.65707	1.63469	0.70954	5.09714	2.61889	0.77218	6.43767	1.9829	0.64231	8.11196	2.16649	0.67663	14.6698	2.53986	0.80471	20.967	3.75741	0.85011	16.143	4.9396	1.45762
	13.3647	1.7913	0.61652	23.4829	1.75484	0.62627	5.65939	1.20182	0.70969	13.1829	2.60264	0.77756	6.14742	1.48215	0.64298	14.7301	2.62141	0.67682	14.6441	2.25722	0.8054	11.8467	3.43104	0.85107	13.8549	2.97802	1.46333
	5.47878	1.60887	0.61674	5.45637	1.43191	0.62656	5.25438	1.63074	0.71049	33.3779	2.96748	0.77838	5.4641	1.26904	0.6431	10.9357	2.53806	0.67723	9.83583	2.18464	0.80607	24.5588	3.1268	0.85142	25.0026	2.47771	1.46733
	3.54789	1.43863	0.61681	5.25855	1.42504	0.62667	21.1547	1.74448	0.71137	9.95715	2.97388	0.78212	9.56446	2.49301	0.64368	5.69331	1.69654	0.6774	14.5178	2.60545	0.8064	4.89764	1.59431	0.85321	12.4694	3.69624	1.46976
	5.34986	2.00054	0.61699	5.18576	1.44004	0.62671	7.23594	1.30164	0.71161	4.17459	3.35411	0.78246	17.0738	1.76176	0.64393	11.8555	1.48094	0.67777	15.0193	3.12812	0.80768	12.2737	2.27894	0.85883	10.6546	4.85864	1.47704
	5.00775	1.44681	0.61701	15.9247	1.59382	0.62684	10.1876	1.61638	0.71186	8.21926	3.55367	0.78333	23.304	1.73184	0.64492	7.51897	1.93194	0.67787	13.8995	3.89117	0.80776	2.75447	1.5627	0.86401	42.4301	4.61276	1.47786
	9.89625	1.46422	0.61722	6.09958	1.38098	0.62713	19.2624	1.94254	0.71336	9.83879	1.96348	0.78437	6.5088	1.50127	0.6451	11.3045	2.43964	0.67818	11.4723	3.70021	0.80879	25.2166	2.30943	0.86562	23.4127	3.17428	1.47825
	5.6061	1.31263	0.61774	12.2123	1.27611	0.62714	4.29712	1.51315	0.71394	9.61405	1.94352	0.78517	19.2544	2.22152	0.64549	7.29879	1.57092	0.67855	13.9167	2.65337	0.80962	53.1046	5.63361	0.87017	25.1575	2.99999	1.48168
	6.55853	1.3368	0.61783	6.29653	1.45535	0.62732	11.4872	1.45271	0.71779	10.2234	2.34301	0.78564	4.36837	1.15435	0.6471	7.57542	1.80554	0.67904	15.0338	3.20054	0.80978	9.13725	2.4566	0.87135	16.1428	3.34402	1.48616
	6.69232	1.20756	0.61822	5.82589	1.3884	0.62747	11.0894	2.37861	0.71992	10.3816	2.47933	0.79295	13.4052	1.84486	0.64721	7.42577	1.76761	0.67923	13.9267	3.10484	0.81079	13.3148	3.79026	0.87196	23.1561	2.51861	1.49671
	6.27886	2.10323	0.61847	15.8777	1.79023	0.62806	13.3776	1.40818	0.72011	4.62301	1.94555	0.79302	11.9367	1.76985	0.64778	6.92157	1.49759	0.6795	15.0963	2.69609	0.81099	9.72142	3.38234	0.87381	31.2352	3.621	1.50059
	15.5667	1.86455	0.6188	5.27579	1.54747	0.62837	11.1309	2.11752	0.72078	10.2078	4.23786	0.79509	6.59211	2.16374	0.64794	6.34304	2.09499	0.67958	13.2304	3.23788	0.81122	13.1975	5.37596	0.87735	12.9542	1.9621	1.50284
	4.74464	1.21628	0.61919	9.34479	1.46231	0.62839	5.53327	1.72082	0.72161	35.8303	2.93353	0.79625	5.47593	1.41623	0.64801	11.5821	1.94541	0.6798	15.3522	2.14012	0.8121	10.4658	2.36018	0.88092	10.8393	6.02501	1.50406
	12.114	1.44729	0.61956	5.19321	1.23046	0.62849	5.3351	1.41087	0.72165	9.89963	2.20015	0.79799	5.08939	1.27646	0.64836	12.8482	2.23017	0.68141	22.1926	3.28619	0.81278	4.59254	1.86519	0.89142	13.4403	1.79325	1.52392
	4.72903	1.35949	0.62018	36.8711	1.32287	0.62898	5.98726	1.48185	0.72263	8.98762	2.27066	0.79961	7.15305	1.75185	0.64895	10.8468	2.67609	0.68184	14.8906	2.36663	0.8145	20.8045	2.75904	0.89791	5.58282	3.28298	1.55603
	16.4861	2.16077	0.62023	10.6217	1.65549	0.62946	12.8391	1.41271	0.72265	6.1828	9.83006	0.79986	12.5473	2.28874	0.64908	7.43542	1.81659	0.68186	12.9846	3.22522	0.81666	11.5419	5.18724	0.90246	9.34244	4.05738	1.56236
	14.9661	1.83672	0.62047	52.1308	1.85763	0.62983	6.15808	2.13216	0.72317	11.1568	1.48338	0.80128	13.6663	2.2693	0.64955	7.02875	1.5282	0.68226	11.0435	1.93483	0.81854	11.4697	2.29738	0.90478	32.2158	5.81038	1.56242
	7.95592	2.82674	0.62051	8.18276	1.42821	0.63005	4.76548	1.30065	0.72347	8.46558	3.79315	0.80183	5.83223	1.48517	0.64994	9.49566	2.91727	0.68236	14.1871	1.82056	0.81881	21.4504	1.98153	0.90756	20.5689	3.29332	1.57167
	11.9053	1.24804	0.62074	5.61071	1.39919	0.63006	5.33729	1.30033	0.72369	5.95314	3.07404	0.8026	14.7774	1.48234	0.65004	10.169	2.88956	0.68243	12.7847	3.59251	0.82002	16.1748	4.97914	0.91608	8.86383	2.53787	1.57312
	15.2278	1.88486	0.62086	12.2377	1.7146	0.63097	4.16329	1.67363	0.72474	14.4556	1.81592	0.8055	10.5796	1.29434	0.6503	10.7494	2.66478	0.68248	13.5844	2.01024	0.82034	10.3443	4.25547	0.92018	8.88028	3.59403	1.57469
	11.5431	1.51504	0.62163	5.49525	1.30722	0.63123	9.09514	1.83106	0.72594	6.86268	1.76326	0.80633	10.5984	1.4102	0.65232	8.76089	2.29811	0.68269	15.5989	2.45241	0.82061	29.5575	4.33667	0.92261	34.8874	8.57667	1.58504
	5.17704	1.30367	0.62192	5.8949	1.27973	0.6322	5.16333	1.42014	0.72752	11.9374	2.78287	0.80822	5.94356	1.74884	0.6524	8.71321	2.07642	0.68281	14.4548	2.6887	0.82234	9.61242	3.64008	0.9306	9.99519	3.2258	1.5872
	4.75543	1.18719	0.62214	5.77571	1.13168	0.63221	10.0394	2.1046	0.72945	10.6613	2.89901	0.81032	9.1069	1.77482	0.65249	6.27865	2.37456	0.68311	13.5479	2.24316	0.82254	53.625	4.65025	0.93303	7.18888	1.6575	1.58982
	14.391	2.05895	0.62223	11.8551	2.09336	0.63221	5.42782	2.37023	0.73117	27.0802	3.52412	0.81044	5.84918	1.67274	0.65357	11.735	2.23053	0.68328	14.2996	2.71229	0.82256	26.225	2.4792	0.93341	11.2882	3.12131	1.601
	9.37467	1.21078	0.62223	6.35975	1.3197	0.63257	3.40932	1.22139	0.73227	8.75631	2.05902	0.81082	11.003	1.58285	0.65475	7.44146	1.90328	0.68341	16.1485	3.45391	0.82361	8.35216	3.90328	0.93472	6.64862	1.9747	1.60264
	5.73623	1.51638	0.6226	12.8035	1.66757	0.63288	11.0643	2.03205	0.73338	13.4657	3.43638	0.81457	6.95933	1.88934	0.6551	13.0529	2.25221	0.68351	8.50599	2.75969	0.82442	9.30208	3.19359	0.93552	11.0271	4.6824	1.60321
	6.28765	1.55174	0.62278	5.23108	1.52404	0.63299	6.03752	1.41816	0.73507	5.23842	2.1763	0.82061	7.9305	1.7175	0.65513	8.95206	2.37047	0.68405	14.9995	2.22969	0.82996	21.0001	2.15968	0.93847	9.5762	2.31688	1.60785
	6.5266	2.18986	0.62298	6.62974	1.44434	0.63301	4.99362	1.40718	0.73852	18.3602	4.41532	0.82231	4.52941	1.21998	0.65546	13.4388	1.82294	0.68424	11.3938	2.39306	0.83017	21.3328	6.09824	0.94189	13.1007	2.94018	1.61178
	6.1496	1.27323	0.62373	6.13617	1.4786	0.63305	6.28107	1.42892	0.73969	8.53655	6.25474	0.82374	5.47492	1.5143	0.65602	5.61331	1.43142	0.68434	17.4769	2.59221	0.83036	10.465	1.61147	0.94204	17.6552	4.53145	1.61558
	4.6569	1.23956	0.62387	5.40269	1.24624	0.6334	11.4379	1.52599	0.74086	5.17211	5.62347	0.82399	5.86343	1.32228	0.65609	6.03781	1.42418	0.68446	14.3796	2.72299	0.83197	32.1594	2.96079	0.94721	11.6807	11.9034	1.61724
	6.23528	1.73984	0.62421	6.07082	1.44891	0.63357	6.2744	1.26024	0.74105	11.3653	4.80368	0.82816	4.06975	1.25818	0.65648	4.42666	1.50263	0.68464	15.1838	2.80392	0.83231	11.7318	1.86648	0.95138	25.4248	3.15024	1.61954
	5.55537	1.21313	0.6255	4.73187	1.33838	0.6336	39.5545	1.69703	0.74125	8.28817	1.90658	0.82931	6.6186	1.76618	0.65663	13.2331	2.30347	0.6849	15.6594	2.58374	0.83231	14.9575	3.42281	0.95546	5.97024	1.69257	1.62499
	12.5261	1.72706	0.62558	5.95508	1.14493	0.63365	5.98231	1.49914	0.74183	9.52802	3.65198	0.83076	5.0457	1.49477	0.65711	6.55883	1.54802	0.68505	14.6781	2.09384	0.83372	11.1331	2.59252	0.95612	12.1611	4.22146	1.62884
	11.2803	1.8237	0.62698	5.72854	1.67836	0.63369	13.6837	2.08814	0.74242	68.2911	3.47845	0.83112	9.44443	1.71223	0.65954	10.9555	2.19612	0.68562	16.0804	2.20353	0.83414	25.2592	3.45194	0.95923	23.8811	6.34741	1.63085
	7.71283	2.15	0.62732	5.98978	1.28007	0.63405	10.9908	1.55001	0.74248	61.4603	3.62131	0.83262	8.52973	2.25069	0.66007	7.07988	1.52108	0.68569	14.4552	2.43753	0.8346	48.6099	6.23478	0.96424	6.29822	2.36601	1.64427
	12.8599	1.72465	0.62752	4.99095	1.2551	0.6341	5.41489	1.52058	0.74301	4.90488	2.62054	0.83334	5.15116	1.45072	0.66019	21.2549	2.48137	0.68608	18.5747	3.76168	0.83553	11.19	4.89666	0.96453	20.695	2.46896	1.64896
	4.54403	1.53499	0.62774	5.65745	1.60581	0.63452	22.5008	1.906	0.74438	7.35306	5.48046	0.83425	4.80453	1.24	0.66115	8.72	2.57446	0.68656	56.7011	2.37093	0.83887	12.0247	2.56725	0.97555	15.0582	4.69069	1.64986
	4.57572	2.01727	0.62809	19.937	1.44246	0.63495	5.15378	1.5501	0.74623	12.3775	3.72915	0.83495	6.20711	1.36019	0.66166	9.87198	2.48845	0.68676	12.6293	2.6733	0.83965	9.66363	2.219	0.97643	15.1795	5.10374	1.65708
	4.64599	1.1918	0.62839	7.61248	1.22137	0.63518	10.9833	1.54424	0.74656	9.0992	2.4948	0.83777	10.8173	2.00688	0.66167	5.70175	2.0634	0.68684	14.6369	3.21082	0.8412	5.01387	1.90663	0.97792	43.289	2.64615	1.66618
	7.60163	2.43365	0.62885	11.1138	1.641	0.6357	87.51	1.80276	0.74876	23.4423	2.85592	0.83821	5.16938	1.25535	0.66187	7.18231	1.50594	0.68718	28.0322	3.1071	0.84172	10.8134	2.748	0.97846	12.1872	4.38477	1.67976
	24.0202	1.70503	0.62952	12.0247	1.74893	0.636	8.79062	2.76124	0.74893	5.39388	4.49131	0.83981	11.7559	2.07074	0.6625	14.3643	1.75916	0.68722	14.7753	3.14727	0.84352	15.8395	3.05589	0.97996	18.1182	3.83672	1.69885
	9.6576	2.66188	0.6307	6.65197	1.64273	0.6361	9.89642	1.59873	0.74911	5.5042	2.42683	0.8412	5.5969	1.47318	0.66268	15.1572	2.70662	0.68731	21.8367	3.36045	0.84439	11.1255	2.05077	0.98038	12.9664	3.03316	1.70428
	13.3375	1.76256	0.63081	15.628	1.52386	0.63627	4.7216	1.30087	0.74922	6.22823	5.02108	0.84504	5.82574	1.60823	0.66275	7.19304	1.70091	0.68764	13.325	3.19246	0.8447	10.2867	2.5625	0.9812	6.78012	3.76394	1.71019
	12.4613	1.90535	0.63085	5.62405	1.17724	0.63636	5.77916	1.45915	0.74925	7.89053	2.07762	0.84573	6.05014	1.8048	0.66305	11.6009	2.21474	0.68798	14.2058	2.0789	0.84613	12.2589	2.96191	0.98392	16.146	6.81151	1.71087
	6.5585	7.30006	0.63126	21.8178	1.58601	0.63643	9.42133	1.97225	0.74969	18.3259	3.35661	0.84988	15.1664	1.94107	0.66342	8.31496	2.57302	0.688	40.3752	1.91811	0.84648	9.89752	4.62593	0.986	12.9182	2.00785	1.71443
	4.96104	1.22839	0.63162	9.61088	1.64921	0.63705	11.0165	1.36909	0.75012	7.76249	3.01176	0.85582	8.14568	2.08252	0.66347	13.8827	1.82123	0.68807	13.1051	2.21379	0.84648	40.6349	5.88422	0.98783	40.5669	3.27735	1.71759
	5.53114	1.65112	0.63327	7.36408	2.19915	0.63734	14.3091	1.92262	0.7504	6.07568	2.86991	0.85596	4.56127	1.23907	0.6637	7.1297	1.5121	0.68809	15.5373	2.45626	0.84721	50.2893	3.04042	0.98796	7.38277	1.46365	1.72214
	12.2617	1.64499	0.63422	5.75843	1.45994	0.63768	5.59791	2.59548	0.75202	3.14661	1.36517	0.85694	13.4524	1.37107	0.66379	8.04457	1.71722	0.68838	16.2869	2.23651	0.84758	10.4869	2.45709	1.0015	13.2918	2.4907	1.72865
	4.92201	1.11709	0.63478	6.76115	1.31755	0.63805	7.72055	1.68197	0.7521	26.3616	3.50428	0.85799	5.01856	1.22211	0.66389	6.94646	1.57506	0.68846	16.1389	2.89608	0.85067	9.71221	4.79293	1.00185	10.336	11.7032	1.72954
	5.37617	1.34916	0.63505	14.7925	1.85658	0.63834	10.4461	2.29306	0.75621	13.0179	1.56343	0.85928	9.36033	1.81619	0.66416	5.97368	1.47984	0.68856	43.8622	2.6072	0.85131	11.3593	3.26114	1.00334	12.6283	3.62319	1.75179
	5.37157	1.51661	0.63568	45.1842	1.70108	0.63872	19.1493	1.46155	0.75863	9.52549	1.828	0.85942	14.0558	1.75329	0.66471	7.31939	1.54917	0.68942	16.0605	2.24485	0.8529	15.2966	3.72232	1.0059	30.486	5.09228	1.75764
	7.32354	1.20941	0.63577	10.8046	2.40126	0.63896	4.31241	1.4728	0.75904	32.049	3.79286	0.86029	11.461	1.91296	0.66654	10.975	1.81578	0.68953	11.8253	2.25295	0.853	8.71359	2.3056	1.00741	24.8755	2.88974	1.78207
	6.25901	1.63135	0.63663	13.356	1.25692	0.63921	5.12477	1.36121	0.76063	24.1363	4.32806	0.86149	6.68367	1.8665	0.66671	7.88766	1.77717	0.68972	7.25182	3.5205	0.8546	50.1792	3.36133	1.00916	12.7829	1.92659	1.7872
	13.0243	1.82168	0.63709	6.33384	1.41007	0.63937	7.97966	1.99232	0.76158	12.5252	3.62232	0.86435	9.12085	1.79544	0.66738	7.21773	1.57743	0.68988	17.5018	3.14137	0.85503	13.7554	4.72542	1.01177	12.8715	7.71697	1.79699
	9.46685	1.8577	0.6373	4.70561	2.01392	0.63949	9.77862	2.03567	0.76259	12.9616	3.84381	0.86493	7.96294	2.22892	0.66746	7.08705	1.49111	0.68999	15.6792	2.92053	0.85608	14.4532	4.39221	1.01328	5.73339	3.0643	1.81205
	11.2074	1.3448	0.63773	6.5691	1.32475	0.6408	5.37014	1.19766	0.76312	12.6869	2.35841	0.86914	4.59443	1.92239	0.66753	10.2917	2.80088	0.69007	15.0254	2.3932	0.85676	8.56588	5.09601	1.01491	24.2868	3.9879	1.81217
	6.20598	1.29045	0.63854	14.3614	1.39264	0.64106	6.4533	1.74501	0.76397	14.2018	2.70478	0.86978	4.55204	1.50931	0.66759	10.7752	4.38099	0.69081	15.6385	2.22594	0.85743	27.0031	4.79302	1.02076	7.93257	3.01445	1.8334
	13.0902	1.76449	0.63934	15.1778	1.74212	0.64163	4.30304	1.68461	0.76547	9.22022	4.50382	0.87479	33.9924	2.36462	0.66818	23.7426	2.42466	0.69081	12.8419	3.28546	0.85786	13.5845	6.62417	1.03045	4.78894	1.67968	1.84617
	6.65936	1.21345	0.63963	12.3201	2.05414	0.64187	9.22306	1.58727	0.76629	8.84422	6.29562	0.87529	7.62564	2.16495	0.67162	13.162	2.06114	0.69092	15.4932	2.49811	0.85855	11.0155	2.35316	1.0318	47.6832	6.41362	1.86125
	9.70272	1.95212	0.63964	12.0025	1.31411	0.64203	6.26876	1.42808	0.76726	15.4231	4.4507	0.87548	11.9412	1.97237	0.67171	10.9399	2.00015	0.69099	10.0712	1.71163	0.86061	19.0117	3.24729	1.03392	13.7042	2.30421	1.86317
	28.4105	2.15442	0.63992	9.14058	1.70071	0.64337	10.7747	1.54412	0.76811	5.60572	4.79352	0.87802	19.0885	2.00366	0.67176	9.81738	2.53033	0.69109	6.84382	4.02522	0.86095	11.2718	2.9827	1.04586	5.32857	2.47289	1.86449
	25.3785	2.43087	0.63993	5.93655	1.13528	0.64341	6.37169	2.29765	0.7695	11.9213	3.89152	0.87935	7.77243	2.31355	0.67214	10.9265	2.62922	0.6911	41.1051	2.82124	0.8619	11.0343	2.87338	1.04861	7.70021	2.48384	1.88823
	11.3621	1.30578	0.64022	9.36817	1.94445	0.64374	3.80899	1.46112	0.76997	12.4837	2.2354	0.87947	6.78801	1.92325	0.67258	6.96896	1.69941	0.69111	14.4283	2.21731	0.86479	6.63122	3.77674	1.05699	14.0188	24.6551	1.89105
	24.5397	1.40668	0.64032	6.38044	1.55867	0.6441	6.19544	1.47132	0.77115	9.98959	2.75351	0.88579	13.253	1.70921	0.67302	7.72258	2.73344	0.69176	10.8152	2.27238	0.86522	10.2003	3.05301	1.0573	13.518	3.07115	1.89955
	9.19522	1.80701	0.64111	6.02354	1.33805	0.64496	5.20806	1.31031	0.77233	13.3155	4.01975	0.89063	5.29059	1.32994	0.67334	7.44756	1.73885	0.69187	15.4478	2.42589	0.86596	8.69032	3.15282	1.06342	13.5299	2.89005	1.92361
	15.3729	2.54248	0.64129	30.809	1.97161	0.64502	6.46641	1.42956	0.77461	9.00079	2.23161	0.90106	7.96771	1.74906	0.67376	16.9965	1.37187	0.69224	22.2403	3.21806	0.86728	10.6726	2.51507	1.06517	12.8859	1.98839	1.93888
	4.39161	1.11722	0.64152	6.47504	1.07085	0.64553	5.53881	1.30863	0.77478	21.2121	1.41055	0.90261	5.53271	1.58808	0.67524	6.72268	2.48768	0.69246	12.6543	2.89115	0.86917	8.80969	3.22152	1.06664	9.48248	4.30225	1.94755
	6.30466	1.64064	0.64244	4.69294	1.31692	0.64572	4.26908	1.43649	0.77486	4.83027	1.49439	0.90264	6.8023	2.30348	0.67528	20.4159	2.58449	0.69296	12.4419	2.15686	0.87055	9.55621	2.33686	1.06696	13.9724	5.98478	1.96801
	5.36818	1.2829	0.64353	4.63468	1.24429	0.6461	24.233	1.41505	0.77751	9.47539	4.41509	0.90469	8.91652	2.39066	0.67786	11.0521	2.3761	0.69306	13.9173	2.84933	0.87396	64.1052	8.59059	1.07279	13.3826	2.7776	1.9777
	5.44965	1.34085	0.64363	6.85908	1.31268	0.64727	6.0405	1.85811	0.77902	16.0156	3.40336	0.90688	5.91572	1.87816	0.67844	12.7324	1.83228	0.69386	34.494	3.10825	0.87441	14.8728	2.90335	1.08079	6.93332	1.80469	1.98572
	16.3607	1.33982	0.64432	6.04436	1.27998	0.6476	11.3913	1.63617	0.7793	36.2286	2.43139	0.9072	18.2039	1.87561	0.67894	8.86777	2.4399	0.69387	36.8315	3.15449	0.87473	13.5153	4.32637	1.08082	18.8782	5.29226	1.99517
	5.41736	1.36248	0.64467	7.89754	2.01471	0.64772	14.0717	1.44487	0.77995	10.7956	1.97847	0.90799	5.11693	1.32501	0.67905	12.3348	2.53333	0.69399	14.3913	1.96709	0.87613	5.31022	1.43476	1.08456	10.6598	3.42303	2.01104
	7.21558	2.08046	0.64495	18.9975	1.51045	0.64799	5.19203	1.53496	0.78051	10.2968	3.37911	0.90842	4.60363	1.28823	0.67908	22.9403	1.95077	0.69406	8.0797	3.34933	0.87735	15.7028	8.45965	1.08775	13.485	2.84599	2.02133
	4.48046	1.5933	0.6451	5.42287	1.4362	0.64827	11.5119	2.22189	0.78416	10.2501	1.99017	0.9095	8.11528	1.97413	0.67914	6.79106	1.6328	0.6946	7.11112	1.99533	0.88171	6.09775	3.99274	1.08903	11.46	2.64305	2.04407
	4.85547	1.32558	0.64528	12.5738	1.44472	0.64975	75.174	2.00378	0.78579	17.1845	2.21858	0.91047	11.3583	1.9174	0.67965	7.21921	1.60226	0.69549	14.9341	1.71822	0.88243	11.1781	2.90767	1.10155	12.8166	9.78463	2.04727
	6.549	1.33692	0.64567	5.32654	1.52657	0.65033	14.6443	1.90292	0.78604	14.8564	2.80433	0.91118	4.23223	1.21354	0.67965	17.6936	2.07199	0.69558	22.6242	2.21831	0.88343	12.1985	2.89129	1.10296	22.9351	3.11138	2.06001
	7.02728	1.69354	0.64596	5.8024	1.2193	0.65046	4.11876	1.39497	0.78703	24.9547	2.59239	0.91463	12.1122	1.38468	0.68004	6.28507	2.13526	0.69591	14.7861	2.35841	0.88904	20.3835	5.2151	1.10351	18.3554	10.247	2.0829
	5.51104	1.28091	0.64635	5.62089	1.42736	0.65071	4.57069	1.70605	0.78768	10.6562	1.8643	0.92205	5.59451	1.63297	0.68127	6.94653	1.4643	0.69602	9.17363	3.96146	0.89095	48.348	3.85359	1.11349	27.5356	2.13839	2.08376
	26.8331	1.82201	0.64646	9.75055	1.81105	0.65126	8.03272	1.36267	0.78778	39.0286	3.76521	0.92525	12.1894	2.0402	0.68135	11.9507	1.88562	0.69604	8.40439	1.685	0.89205	9.61752	2.14408	1.11818	7.49978	7.62561	2.09383
	6.24077	1.42275	0.64652	5.41476	1.73173	0.65215	3.40005	1.42016	0.78864	6.84405	3.70607	0.92727	6.5378	2.19909	0.68234	6.93858	1.53058	0.69647	13.3612	2.85493	0.89316	73.212	3.69119	1.1187	24.3975	3.86683	2.09387
	10.8496	1.62707	0.64654	6.9229	1.43051	0.65405	4.7913	1.34674	0.79144	7.83195	3.47457	0.93653	8.77806	1.78429	0.68358	9.5464	2.57747	0.69648	13.2995	1.71281	0.89857	14.0152	5.38686	1.12148	5.15639	4.10617	2.09652
	8.27672	1.75204	0.64826	9.8332	2.38148	0.65452	14.1482	1.35463	0.79321	5.33254	3.28491	0.94527	9.79033	1.78092	0.68447	12.6922	1.50318	0.69749	14.3168	4.22228	0.8991	7.7957	2.60862	1.12359	14.6822	3.7953	2.10009
	13.1801	1.46477	0.64827	12.5626	1.73349	0.65475	10.4802	1.88568	0.79325	4.90224	2.41009	0.94586	6.05841	1.28502	0.68519	11.6345	1.54242	0.69762	11.2943	3.68524	0.90017	37.4534	3.33126	1.13083	24.6841	4.66996	2.1101
	28.0341	1.84569	0.64872	11.2027	2.16418	0.65483	11.1862	2.15488	0.79358	7.87057	3.91659	0.95324	5.67854	1.92871	0.6854	13.5203	2.27114	0.69821	15.7614	1.92348	0.90216	10.6541	2.30071	1.14789	25.1528	2.02495	2.14243
	11.7136	1.92377	0.64887	5.92311	1.46506	0.65583	11.9598	1.46713	0.79549	24.1652	3.02419	0.95324	12.701	1.32011	0.68558	11.0214	2.43467	0.69827	12.7861	2.00292	0.90826	11.6288	2.81184	1.15068	11.4178	3.46363	2.16392
	12.1843	1.64646	0.64917	7.36373	2.00647	0.65724	5.8448	1.39448	0.79642	9.00987	3.05921	0.95948	5.74823	1.39516	0.68612	7.3512	1.56083	0.6988	24.1134	4.31177	0.91408	9.75074	3.47001	1.15359	7.11154	1.45286	2.20077
	5.97955	1.26988	0.64935	31.0104	1.62382	0.65756	5.33413	1.31656	0.7968	17.5269	4.74549	0.96475	4.95662	1.51661	0.68627	5.81706	1.50397	0.69982	28.4019	6.88611	0.91461	11.4657	4.15686	1.15607	3.77282	1.58984	2.21576
	7.56539	1.45105	0.64957	6.04222	1.29301	0.65795	5.48219	1.4039	0.80122	14.1525	2.79441	0.97174	12.1015	2.14201	0.68706	34.6332	2.6561	0.69992	15.1787	2.77948	0.92061	9.50736	3.00165	1.15663	21.845	3.11574	2.22063
	6.78199	1.69351	0.65016	6.49796	1.96661	0.65965	6.37678	1.42595	0.80176	11.4504	5.89756	0.97722	6.15406	1.7619	0.6872	13.8619	3.26992	0.70069	8.48702	4.09922	0.92339	12.1363	4.64607	1.15837	7.24617	1.61763	2.23493
	6.86487	1.63897	0.65023	8.36626	2.07725	0.65975	7.1433	1.37352	0.80213	12.3927	5.80522	0.97789	5.30942	1.30752	0.68728	5.44651	1.7219	0.70077	13.1084	2.38612	0.92597	7.55845	2.65672	1.16651	34.9387	2.97682	2.24979
	8.47593	1.65646	0.65043	12.2229	1.70681	0.66006	5.41491	1.5654	0.80469	5.92212	1.77423	0.9799	5.04324	1.26999	0.68758	7.80383	1.71952	0.70135	9.74853	1.54747	0.92612	11.8109	3.84718	1.16676	13.8145	3.27943	2.26252
	12.9627	1.91666	0.65072	13.9489	1.50599	0.66008	5.83771	1.33669	0.80492	16.6592	3.34438	0.98561	31.6445	1.64254	0.68797	4.46116	1.40256	0.70162	8.37704	1.79654	0.92782	11.2686	3.85768	1.16791	19.7254	6.68174	2.27236
	6.25657	1.37037	0.6511	6.57391	1.30194	0.66046	5.96158	1.40373	0.80508	5.86828	3.55508	0.98845	13.3833	2.16245	0.68803	13.9807	1.95017	0.70183	4.98161	1.55261	0.92967	11.1431	4.23163	1.16948	16.0275	6.64636	2.27974
	12.3462	1.54373	0.65126	5.9588	1.39135	0.66046	9.14484	2.18784	0.80696	6.52329	2.01793	0.99053	5.73771	1.3943	0.68803	7.72361	1.99447	0.70211	7.39001	1.8759	0.93141	13.221	3.19278	1.1732	4.46061	0.979409	2.29113
	5.1563	1.21072	0.65133	7.90988	1.8664	0.66137	9.75473	1.62399	0.80887	12.943	6.18082	0.99072	5.74205	1.65038	0.68805	5.90187	1.45242	0.70439	16.2139	3.63324	0.93376	13.2916	3.36136	1.17619	7.81419	2.23872	2.29555
	17.8528	1.99308	0.65157	12.2874	1.27588	0.66161	6.06236	1.87628	0.81011	8.90639	4.71481	0.99796	5.47782	1.30525	0.6885	13.4691	2.44074	0.7051	12.7057	3.40999	0.93419	15.3124	3.72917	1.17798	6.76039	2.24617	2.36863
	8.21361	1.90877	0.65216	5.23827	1.33986	0.66181	10.8557	1.80854	0.81138	14.4309	2.2343	0.99926	6.11606	1.53273	0.68874	6.31774	1.90992	0.70512	13.7048	2.19568	0.93861	12.7647	3.02766	1.19526	39.5401	5.79288	2.38595
	12.3315	1.7136	0.65227	6.61674	1.9037	0.66268	16.115	1.52082	0.81159	51.6919	3.64089	1.00402	4.93892	1.32423	0.68916	7.53207	2.54017	0.70612	46.7859	3.97593	0.93963	13.103	2.38976	1.19899	10.8682	3.07057	2.40228
	7.16303	1.6132	0.65237	5.25888	1.26108	0.66292	7.26932	1.34274	0.81387	18.4673	4.52478	1.00628	9.34911	3.44362	0.68929	11.3639	2.14171	0.70625	15.6709	3.33793	0.94195	19.1736	4.148	1.19964	28.1672	6.49962	2.4039
	5.45541	1.33258	0.65297	14.4256	2.04816	0.66295	5.99722	1.44834	0.81388	5.5048	3.89535	1.00746	9.81402	1.97966	0.68966	13.6046	2.01766	0.70682	17.2103	4.08967	0.94283	11.0679	2.1977	1.19989	6.39255	1.98593	2.41948
	6.13622	1.62111	0.65322	11.2337	1.61109	0.6637	7.01061	1.30733	0.81389	8.93599	2.74311	1.0093	121.731	2.06642	0.69072	13.1427	1.64747	0.70724	6.39651	1.93772	0.94545	22.8047	3.59635	1.20238	20.7339	2.69456	2.46987
	5.98181	1.96819	0.65329	65.2774	4.50571	0.66423	10.5254	1.43078	0.81687	5.30816	2.04281	1.0187	5.78126	2.10512	0.69124	25.1895	1.14501	0.70734	15.7646	2.33146	0.95042	9.25921	2.79875	1.20433	27.6664	2.73219	2.49666
	4.43938	1.24495	0.65338	5.71682	1.60908	0.66589	6.1501	1.23171	0.81862	18.8483	1.67548	1.01873	7.85498	1.94557	0.69327	12.8667	1.8358	0.7077	7.7901	1.97897	0.95437	10.3054	3.43895	1.20694	23.1482	8.83628	2.51664
	9.44973	1.4949	0.65396	13.0945	1.35355	0.66604	5.11525	1.35015	0.81869	10.7853	3.71418	1.01895	10.5412	1.60069	0.69447	11.5773	1.66191	0.70819	14.66	2.66999	0.95759	10.1253	4.26732	1.24293	34.9014	5.93383	2.56167
	9.32955	1.72887	0.65418	6.30613	1.18748	0.66739	5.8455	1.28764	0.81895	23.0616	3.26238	1.02133	6.35706	2.08148	0.69543	10.2257	2.82243	0.70922	6.17131	1.66699	0.96241	12.0422	2.03293	1.24735	25.7812	5.39791	2.56533
	5.4098	1.19661	0.65485	6.2118	1.69299	0.6674	11.1107	1.94483	0.82119	5.4771	1.84458	1.02201	9.74739	1.91961	0.69571	10.4664	2.27805	0.70951	18.3454	4.77268	0.96292	9.49238	2.75658	1.25077	4.99379	1.80384	2.66253
	8.56782	1.60756	0.65509	11.1742	1.42213	0.66872	4.77531	1.26508	0.82572	42.9657	3.00546	1.0362	8.02138	1.437	0.69622	12.9692	2.38867	0.70983	16.9775	2.0908	0.96296	12.4838	4.75418	1.27576	63.6524	4.12305	2.6987
	10.8747	1.95792	0.65509	5.8607	1.48969	0.66875	10.8041	2.26082	0.82656	5.35131	3.70576	1.03932	5.59889	1.39369	0.69628	13.0512	2.0479	0.70984	9.43622	1.91707	0.96421	10.1665	1.75488	1.27985	10.8468	5.94868	2.79732
	5.91792	1.41279	0.65643	5.54589	1.1748	0.66902	38.5299	1.78148	0.82716	7.45328	3.94594	1.05251	11.5235	2.89523	0.69633	6.70408	1.80603	0.71021	18.9092	4.77382	0.96573	9.62351	2.74965	1.28293	22.3984	4.35028	2.79812
	19.0709	1.93298	0.65679	6.95604	1.67667	0.6693	12.0167	1.57452	0.82931	27.1834	6.78893	1.05479	6.06171	1.35187	0.69742	13.2881	2.37015	0.71023	6.58944	1.86238	0.968	7.99562	3.89934	1.29361	5.92511	1.5255	2.80111
	4.09543	2.08324	0.65687	8.361	1.52157	0.67044	5.60998	1.34272	0.83137	10.163	2.48014	1.05526	7.8639	1.91178	0.69769	5.7554	1.57784	0.71136	27.9979	1.75106	0.98521	11.0412	3.57745	1.29619	20.6305	3.53924	2.82311
	11.3589	1.42527	0.65734	10.1959	1.49724	0.67204	8.05167	1.32508	0.8323	15.624	4.44812	1.05988	5.96667	1.61924	0.69915	11.6272	1.41408	0.71296	8.73088	2.80942	0.98586	11	2.37533	1.30607	14.3237	1.94121	2.83197
	9.96826	1.69011	0.65755	17.3398	1.72245	0.67309	6.40322	2.13475	0.83396	7.2699	3.84749	1.06346	5.16316	1.35286	0.69936	3.48925	1.48792	0.7134	7.38546	3.1895	0.9863	12.8188	5.47326	1.31488	6.48441	1.41942	2.84196
	8.93974	2.29893	0.65823	10.9357	1.72842	0.67314	28.4202	2.22069	0.83518	5.50077	2.81086	1.06614	12.3107	1.62844	0.70073	9.93535	2.80596	0.71347	15.3366	2.0794	0.99097	23.1067	2.31406	1.32308	12.4689	2.3493	2.88046
	15.3265	1.98645	0.6587	5.78628	1.15781	0.67384	19.5064	2.29198	0.83558	23.2421	2.83504	1.06978	6.5765	1.8649	0.70108	7.51435	2.12307	0.71423	14.9795	2.87316	0.99246	10.393	3.85013	1.34196	43.4528	4.28309	2.90138
	4.5827	1.32548	0.65884	12.8664	1.43506	0.67549	4.93787	1.36365	0.8366	13.6389	2.93687	1.07086	5.94	1.56859	0.70349	3.90156	1.53794	0.71524	8.48685	4.23096	0.99362	16.7897	3.06474	1.34644	15.7572	6.32607	2.95827
	5.39026	1.31265	0.65901	5.61283	1.38521	0.67552	6.42716	1.5041	0.83999	5.03792	2.0581	1.07146	8.93501	2.58515	0.70565	9.29494	1.51382	0.71551	15.7427	3.18591	0.99375	29.4825	2.00105	1.34865	9.11347	1.8367	3.04106
	6.18195	1.84648	0.65934	24.7544	1.442	0.67628	18.4595	2.67502	0.84028	6.92831	1.31564	1.0798	17.9174	1.96675	0.70812	13.5151	2.50565	0.71556	34.0376	3.47183	0.99408	10.4564	2.62735	1.35564	15.6019	5.43048	3.09968
	5.29117	1.22828	0.65942	7.75898	1.75603	0.67797	6.02898	1.80866	0.84108	8.20638	3.53962	1.09074	6.65916	1.79853	0.70853	7.11836	1.54363	0.71575	26.482	1.96146	0.99568	25.3469	4.97213	1.36451	13.2367	4.14745	3.10996
	4.11693	1.32172	0.65944	6.10652	1.44725	0.67926	13.2981	3.85831	0.84506	7.1908	4.36944	1.09638	5.41833	1.23697	0.70945	13.7236	2.06256	0.71682	10.188	1.93039	0.99573	34.4547	4.61154	1.37685	12.1893	5.47277	3.11511
	5.9738	2.13806	0.65963	12.2078	2.383	0.67927	5.32129	1.35253	0.85259	11.0312	3.53365	1.10022	6.5857	1.63244	0.70972	15.2656	2.58783	0.71718	12.2405	3.06702	0.99604	15.4178	2.25921	1.37771	6.29647	3.44186	3.21093
	12.1179	1.82859	0.6601	11.8963	2.90158	0.67931	14.8964	1.38721	0.85353	9.16411	3.24091	1.10074	22.8814	1.43966	0.71008	10.0634	1.2395	0.71987	6.88806	1.97543	1.00421	26.6078	4.95393	1.39588	17.8605	3.02351	3.23079
	5.58233	1.47747	0.66022	5.90459	1.42777	0.67985	12.4309	1.87469	0.85859	24.1747	3.15023	1.1022	21.8237	2.13486	0.71011	6.65942	1.46325	0.72046	15.1196	2.05653	1.00748	9.98373	3.95477	1.39981	37.2034	4.7139	3.28646
	15.2597	1.53665	0.66083	5.25243	1.37906	0.68052	35.6871	2.25615	0.85867	5.03334	2.41143	1.10226	10.6415	2.26215	0.71092	6.91283	1.69682	0.72048	6.6956	2.13786	1.00769	16.9578	3.16377	1.40879	14.2505	3.15092	3.43114
	5.71643	1.38703	0.66117	6.67544	1.73214	0.68138	6.14343	1.2255	0.86401	19.1075	4.27037	1.11523	5.75094	1.59383	0.71277	13.5848	1.78547	0.72086	9.06758	3.60938	1.00892	25.7279	3.67452	1.41933	10.9125	6.11679	3.44671
	5.71022	1.22561	0.66169	5.45612	1.42532	0.68183	12.4687	1.6158	0.86566	18.5914	4.60104	1.11934	6.22724	1.40151	0.71303	10.5965	1.82207	0.72119	18.4414	3.78042	1.0107	9.68147	2.55112	1.42125	13.6481	2.16262	3.56706
	6.70187	1.23514	0.6619	6.9696	1.51202	0.68245	18.1603	1.35387	0.86666	20.2303	2.44605	1.12298	6.34752	1.42017	0.71349	10.3187	2.73576	0.72139	14.6358	2.58719	1.01246	8.21254	2.60668	1.4273	11.7454	3.57513	3.64799
	4.37824	1.39316	0.66209	5.90677	1.73317	0.68322	10.7765	2.12125	0.86933	23.336	2.90674	1.14606	5.57339	1.25523	0.7143	13.3377	1.93205	0.72215	14.2767	2.75556	1.01291	9.88194	2.74103	1.433	9.12554	4.67211	3.70356
	14.8007	2.00068	0.66218	6.03153	1.30699	0.68355	5.10649	1.79879	0.86956	12.9684	2.97603	1.14895	7.40771	1.86694	0.71444	11.2333	2.03215	0.72219	6.47219	1.70049	1.01535	20.2595	3.35667	1.4375	6.25231	3.23612	3.71347
	13.6905	1.78209	0.66227	5.08006	1.59135	0.6867	5.86459	1.76839	0.87603	10.0927	2.36852	1.16615	4.05594	1.48929	0.71603	11.3712	3.39522	0.72251	14.9227	2.72534	1.01673	12.0034	2.28092	1.45597	40.5042	4.47145	3.71517
	5.26828	1.29221	0.66322	5.74748	1.35842	0.68677	10.8911	1.73213	0.87902	13.0818	1.44136	1.19236	9.35268	2.16546	0.71838	8.90724	2.70787	0.7234	12.7638	2.19396	1.02184	24.9783	2.34841	1.45946	12.7682	3.11933	3.82331
	5.26714	1.35981	0.66465	6.20241	1.38846	0.68737	5.97861	1.80417	0.88155	21.2419	1.91285	1.19755	18.8824	1.51612	0.71916	7.1771	1.87002	0.72359	24.393	2.24304	1.02256	16.2538	3.332	1.46475	26.4436	3.6541	4.00366
	7.73648	1.62673	0.66489	5.93855	1.42181	0.68896	21.7765	2.50371	0.88308	20.1325	3.63529	1.20242	10.861	1.61111	0.71989	8.25692	2.96887	0.7237	16.1195	2.46048	1.02264	11.9107	3.32522	1.46707	7.01042	2.23994	4.00628
	17.0618	1.79693	0.66502	4.63101	1.29316	0.68914	5.79422	1.45138	0.88319	3.27332	1.36276	1.2058	13.4149	2.55628	0.72021	10.2538	1.86684	0.72377	5.85719	1.45252	1.02308	24.611	3.64478	1.46974	7.00429	1.99425	4.0434
	9.24744	1.18657	0.66545	10.756	1.60656	0.69007	5.58619	1.39465	0.88411	19.4586	1.93934	1.209	6.19927	1.79942	0.72037	4.43792	1.62254	0.72671	4.8589	1.50518	1.02326	11.7887	2.5842	1.47142	23.6672	3.18493	4.0522
	7.17374	1.90406	0.6657	5.66409	1.35981	0.69252	6.32009	1.32494	0.89142	26.171	4.59105	1.21116	5.79495	2.10896	0.72184	13.4432	2.21802	0.72756	13.4756	1.72257	1.02631	2.80496	1.95647	1.47163	23.8527	7.62438	4.6956
	5.34183	1.31455	0.66891	4.68179	1.29568	0.6931	7.84785	1.49335	0.89342	11.6625	3.90138	1.21145	6.12985	1.57326	0.72332	7.0742	2.36776	0.7281	11.2545	1.87387	1.02734	25.0999	3.6276	1.47746	13.0865	2.79073	4.7513
	9.35517	3.04109	0.66918	5.87297	1.29991	0.69367	5.05945	1.30021	0.90041	10.8902	4.49719	1.21741	14.375	1.28144	0.7241	11.4695	2.56842	0.72836	7.97275	1.39992	1.03151	7.52003	1.49528	1.49656	28.5698	4.22042	4.88465
	6.09842	1.36898	0.66954	10.1287	1.96313	0.69643	12.5795	1.75449	0.91003	18.0165	3.22435	1.21973	5.80526	1.49163	0.7253	8.56353	2.18003	0.72881	7.90736	1.88807	1.03321	8.609	2.58168	1.50669	10.2135	5.40945	5.02275
	37.0917	2.07728	0.66969	24.5393	2.00353	0.69729	11.6205	2.01204	0.9216	12.9449	2.33689	1.22125	4.67764	1.27811	0.72535	13.7203	2.27052	0.7291	12.6737	2.27129	1.03528	12.5931	2.9476	1.51127	12.7019	1.80714	5.2229
	9.5232	1.48803	0.67046	9.9275	2.08965	0.69761	13.0455	1.9073	0.92996	7.7211	4.17963	1.23058	6.11019	1.64844	0.72608	8.2546	2.25691	0.73059	15.9966	3.14958	1.03532	11.348	2.4634	1.51932	22.2477	4.91684	5.78284
	5.85414	1.38902	0.671	6.37697	1.3734	0.70066	8.5801	1.94658	0.93647	9.30828	2.60488	1.23428	10.6388	2.43068	0.72688	7.67271	1.55247	0.73164	24.5367	2.82807	1.03708	13.514	2.27147	1.52106	26.7798	4.14742	6.42988
	7.85985	1.69311	0.67126	5.29421	1.27296	0.70161	60.6737	2.25622	0.93769	11.9725	1.43309	1.23808	5.34546	1.3349	0.72833	8.83001	2.28071	0.73276	7.52883	2.28514	1.03887	11.7115	3.70883	1.54844	12.2113	3.14434	7.00639
	6.0146	1.31445	0.67144	9.74601	1.82766	0.70234	6.77888	2.60041	0.93797	3.64724	1.39909	1.23834	8.41691	1.83919	0.72887	13.3497	2.46686	0.73417	12.5515	2.09208	1.04543	12.5148	4.08557	1.55063
	5.57902	1.35555	0.67242	5.64417	1.35062	0.70264	6.42437	1.35282	0.9383	10.3442	2.56133	1.24934	10.0579	1.72851	0.73107	5.99843	2.59543	0.73442	13.88	2.14043	1.05187	17.4505	4.2891	1.55152
	13.4891	1.69217	0.67661	19.3698	2.13869	0.70281	11.6406	1.65133	0.94435	25.4284	2.21105	1.25432	5.60548	1.46372	0.73122	14.7832	2.23253	0.73581	15.1671	2.46772	1.05469	28.6387	5.06993	1.55831
	12.3148	1.91185	0.67782	6.30764	1.64657	0.70284	6.228	1.36401	0.94842	10.0172	2.22995	1.26172	5.70796	1.70029	0.73171	13.5098	2.61237	0.73648	9.57861	3.75311	1.05636	12.2334	2.12383	1.58746
	7.25278	1.61837	0.67811	5.53974	1.45422	0.70768	5.53724	1.31452	0.94984	12.9914	2.3249	1.26922	5.94841	1.27927	0.73346	7.33455	1.70041	0.73822	21.559	2.71036	1.05843	28.0451	4.02261	1.5921
	11.0111	1.86791	0.6782	13.9769	1.72629	0.7101	3.47048	1.33832	0.95706	3.79295	1.26613	1.27965	5.50117	1.50059	0.73366	3.79382	1.87198	0.73863	11.0699	1.97808	1.06083	21.2278	2.62727	1.59254
	9.22435	1.59691	0.67916	12.2314	1.99199	0.7104	6.90726	1.26424	0.96436	6.42707	4.06537	1.28819	3.60928	1.3386	0.73458	10.7354	2.31915	0.74014	7.62794	2.04785	1.06399	9.35935	2.05081	1.59373
	26.9613	1.4376	0.6806	12.889	1.28461	0.71058	12.3678	1.55909	0.96499	13.3656	2.72115	1.28878	5.63388	1.5717	0.73602	4.76616	1.98782	0.74125	15.078	2.63029	1.06585	4.45675	1.62597	1.60606
	27.6903	2.34481	0.68077	7.44631	1.31701	0.71266	18.2678	1.85114	0.96556	14.1798	2.34403	1.2944	9.04524	2.14532	0.73672	12.0226	2.80327	0.74154	15.3747	2.85525	1.06923	11.0458	2.68424	1.60879
	19.9572	2.09292	0.68223	23.5633	2.23789	0.71317	39.3754	1.56201	0.96909	63.5356	2.4259	1.29664	10.1107	1.50593	0.73861	7.48946	1.51334	0.74273	10.5194	3.29385	1.07828	13.9517	6.3235	1.6142
	6.91357	1.34178	0.68387	12.3292	1.34297	0.71413	7.43268	2.07484	0.97422	15.2541	2.78265	1.32191	12.3387	1.44639	0.73923	7.70628	1.60247	0.74314	10.4773	1.86024	1.08594	11.2333	2.73863	1.61689
	12.4844	1.22996	0.68442	9.96536	1.90553	0.71454	11.6701	1.60984	0.97664	5.16573	1.61636	1.32417	11.5986	2.87204	0.73964	6.73326	2.44154	0.74391	13.9476	3.72356	1.08661	5.3124	2.67151	1.61773
	9.294	1.82972	0.68451	12.936	2.24673	0.71667	6.35497	1.45041	0.97713	6.64173	2.59635	1.36134	6.05834	1.27209	0.73978	6.79902	1.726	0.745	35.002	4.04019	1.09223	13.0452	2.16375	1.62967
	5.57179	1.38275	0.68456	12.598	1.25365	0.71867	5.39989	1.33778	0.97929	11.3865	2.38891	1.3653	12.4105	1.52928	0.741	13.8486	2.25476	0.74573	10.1525	3.32153	1.09807	18.5547	3.762	1.63736
	15.7827	2.45128	0.68583	76.8838	1.9406	0.71963	16.5901	1.50547	0.98112	56.0519	3.54718	1.37398	14.3793	1.928	0.74112	7.17292	1.72581	0.74694	8.84593	5.84575	1.10189	9.51173	2.49638	1.64622
	8.54105	1.27857	0.68587	13.2373	1.28903	0.71998	5.7826	2.02771	0.98794	3.9332	1.98848	1.40972	9.45052	1.71394	0.74124	25.3908	2.07342	0.74701	13.54	2.57257	1.10262	11.1094	2.22446	1.65516
	5.49545	1.35622	0.68622	9.08966	1.63546	0.72026	10.5341	1.5858	0.99156	4.37208	1.72016	1.42325	43.9497	1.88824	0.74217	13.0345	1.85608	0.74721	11.1377	2.31324	1.10424	17.4602	3.35764	1.65878
	12.1424	1.55591	0.68686	13.8366	1.61936	0.72066	12.8169	1.97077	0.99286	6.21775	3.34356	1.43822	5.42725	1.34371	0.74321	7.38779	1.53026	0.74758	15.9711	2.56789	1.10535	11.1438	3.62888	1.66623
	11.9365	1.87864	0.68725	5.26543	1.51691	0.72072	6.53426	2.65629	0.99577	6.22744	3.88151	1.44024	5.59928	1.31215	0.74348	14.7725	1.70844	0.74775	12.0637	2.2071	1.10953	8.57559	3.54436	1.69726
	34.024	1.98829	0.68867	13.9032	1.46048	0.72275	5.54188	1.38985	0.9961	7.13277	2.57962	1.4528	6.48072	1.5824	0.74401	27.4163	2.43246	0.74812	13.4302	1.96556	1.12285	13.2238	4.68982	1.70208
	6.84552	1.81092	0.68894	18.0016	1.91836	0.72418	53.0437	2.20798	0.99744	7.41198	2.72695	1.45547	24.2453	1.8286	0.74411	14.4588	2.47909	0.74872	35.9557	6.09029	1.12347	25.3218	3.26522	1.70546
	13.2819	1.56663	0.69021	5.31798	1.32325	0.72452	6.04537	1.31179	0.99768	46.5577	2.37728	1.47354	6.65782	1.38298	0.74418	11.3133	3.47005	0.74879	7.61747	3.657	1.13377	12.0773	2.38922	1.70651
	43.5653	1.88244	0.69058	5.82678	2.44645	0.72462	7.32282	1.47187	1.00042	6.15151	1.49021	1.47457	5.50715	1.63657	0.7442	15.3406	1.66427	0.75063	7.74409	2.66651	1.14003	11.1672	2.25704	1.74994
	9.30376	2.08886	0.69207	14.7046	1.35622	0.72476	6.03127	1.37906	1.00505	3.9136	1.34958	1.48555	7.10816	1.67756	0.74481	4.58064	1.56522	0.7507	56.365	2.40259	1.15345	11.1795	3.58349	1.76417
	4.91072	1.42211	0.69217	6.79898	1.2936	0.72718	11.361	1.82936	1.00578	5.96191	1.55302	1.48822	6.0183	1.63293	0.74626	15.7825	1.56401	0.754	12.6604	2.07699	1.1602	71.7062	2.76208	1.76469
	6.37127	1.49657	0.69316	31.4721	1.7028	0.73234	5.47536	1.72426	1.0135	5.09392	1.3619	1.49318	4.89751	1.32603	0.7474	8.89734	2.08741	0.7557	16.4095	2.19602	1.16227	11.4127	2.97793	1.76613
	5.15381	1.32684	0.69337	5.69075	1.5442	0.73281	5.27593	1.39402	1.01664	10.863	1.91289	1.50064	7.16387	1.88046	0.74948	6.916	1.5528	0.75692	10.4651	3.76786	1.16474	17.5851	4.53518	1.79632
	19.238	1.92729	0.69375	10.6925	1.77794	0.73415	6.27491	1.34562	1.01921	4.90152	2.29677	1.54747	18.0816	1.9332	0.74993	6.87001	1.57278	0.75801	7.20896	2.05556	1.17083	11.5595	2.80848	1.81248
	6.82663	1.72141	0.69423	14.3211	1.85956	0.73448	8.20131	2.32924	1.04565	5.04134	1.50211	1.55032	11.0419	2.60663	0.75108	7.02487	2.29049	0.76405	11.172	1.89656	1.1719	10.0033	1.96323	1.81931
	26.014	2.72027	0.69439	6.10298	1.74978	0.73533	11.7146	2.30875	1.05201	35.3463	2.73843	1.5587	45.5636	2.15348	0.75189	14.7413	3.34356	0.76623	17.41	2.34515	1.17635	11.3156	2.30227	1.82459
	6.90515	1.30617	0.6975	14.6044	1.87953	0.73642	10.83	2.48254	1.05552	22.2842	1.78844	1.57092	12.614	1.34251	0.75564	6.99661	1.63925	0.76663	15.6991	2.94428	1.18656	10.7419	2.59247	1.82513
	10.8059	1.88731	0.69939	6.47666	1.74753	0.73757	5.31559	1.44207	1.05597	29.6388	2.52376	1.58891	6.35958	1.72065	0.75683	14.3136	1.72977	0.76677	15.3498	2.30624	1.18915	10.9921	3.34824	1.83487
	5.30619	1.38527	0.69978	5.74574	1.19508	0.73761	7.88568	2.14009	1.05818	34.5426	2.80019	1.5897	5.56541	1.30922	0.75834	8.53338	3.12169	0.76696	6.93216	3.25384	1.20428	11.2531	2.42536	1.84809
	5.83006	1.51332	0.70071	6.58094	1.42021	0.74102	24.9921	1.60019	1.05867	5.13088	1.92755	1.6035	5.70692	1.53885	0.76075	5.76368	2.87892	0.76758	5.89105	2.80431	1.20631	11.8212	2.93124	1.84839
	19.9265	1.82265	0.70313	9.99319	1.3698	0.74197	7.24004	1.36938	1.05929	14.3954	1.85525	1.60941	11.9578	2.42835	0.76501	15.7932	2.52277	0.76969	9.96274	2.70788	1.21342	11.5752	2.72895	1.86566
	47.6892	2.33256	0.70478	6.09213	2.00649	0.74243	5.92889	1.71746	1.06026	9.20989	4.75449	1.63675	41.5695	1.95336	0.76512	8.96437	2.18735	0.77467	11.2385	3.43674	1.21483	10.2893	3.13727	1.89005
	13.1299	2.038	0.70738	13.9555	1.47676	0.74732	5.18787	1.78819	1.06553	6.55547	6.55572	1.6497	5.18676	2.04061	0.76546	21.62	1.77913	0.77559	24.6506	2.10482	1.21605	17.3373	3.58082	1.89067
	12.8136	1.65104	0.7088	35.2734	2.60694	0.74863	5.79222	1.27274	1.09283	5.17275	1.87115	1.6641	9.31772	2.04971	0.76824	7.35077	1.56238	0.77594	15.8627	3.16173	1.22219	10.947	2.4918	1.90179
	12.1653	1.72093	0.70918	10.5044	1.66109	0.75141	6.27422	1.5676	1.09301	43.0257	2.5997	1.69227	10.7304	2.21127	0.77295	7.30549	1.71314	0.77912	15.6567	2.36685	1.23309	18.4804	6.97911	1.94915
	12.3492	1.67056	0.71042	6.7588	1.49179	0.75207	11.95	1.46189	1.09753	9.33762	2.4334	1.70284	5.82101	1.55162	0.77301	10.919	1.55034	0.7796	13.4146	2.63668	1.23311	10.7045	2.3882	1.9495
	8.56814	1.90327	0.71207	11.0766	2.62637	0.75323	7.05869	1.43367	1.14396	11.9775	1.89889	1.71316	4.51505	1.35812	0.77342	20.0449	3.0264	0.78066	13.882	2.25162	1.2517	9.87547	1.89733	1.965
	7.10063	2.1853	0.71291	5.76699	1.4015	0.75707	22.4384	2.03783	1.16065	9.55343	4.53873	1.73257	4.8538	1.54118	0.77362	25.7078	2.48752	0.78411	5.61279	1.67087	1.25482	11.7173	3.36788	1.97401
	9.64379	1.68503	0.71551	14.2638	2.86421	0.76108	24.6671	2.01278	1.16991	9.25304	2.9341	1.80715	14.5281	1.60161	0.77568	19.6518	1.62312	0.78481	16.1109	3.49694	1.25728	11.482	2.2482	1.97443
	19.7899	1.49279	0.71569	24.9648	1.32945	0.7616	6.66105	1.31676	1.17616	5.04282	1.72489	1.84195	4.99234	1.35439	0.77569	28.9769	1.88486	0.78714	32.6589	2.97963	1.26007	7.07999	1.87738	1.9828
	8.1736	1.32763	0.71585	5.8929	1.3748	0.76296	15.7642	2.19326	1.19375	38.2704	3.29712	1.87837	6.24167	1.95015	0.77798	6.9006	1.60584	0.79146	12.1017	2.45829	1.26218	27.3169	5.26931	1.9963
	5.89834	1.47754	0.71609	13.7113	1.30405	0.76362	4.58123	1.36208	1.19516	22.0363	3.13572	1.88289	6.10466	1.6699	0.77909	4.46627	1.33923	0.79288	14.7542	2.29784	1.26249	6.64149	2.48945	2.01335
	23.8635	2.11392	0.71626	6.81363	1.91291	0.76417	6.64517	1.78956	1.20161	5.34002	1.71898	1.89002	6.39486	1.64033	0.78498	25.5475	2.73107	0.7945	7.13236	2.17013	1.27768	9.69244	2.18217	2.02923
	5.36094	1.21816	0.71933	5.75599	1.34076	0.7658	4.55981	1.26028	1.21121	6.38857	3.50769	1.89633	25.9006	1.97858	0.78901	5.54371	1.89538	0.79608	15.8634	2.0326	1.28142	11.166	2.40245	2.03167
	9.12522	1.9479	0.72372	7.41051	1.47464	0.76623	7.89343	1.93337	1.21524	4.69361	1.31	1.94007	6.14287	1.33711	0.79214	11.2171	1.72811	0.79751	6.52789	1.97682	1.286	11.1755	2.51807	2.05065
	7.97606	1.69061	0.72719	8.97807	1.45907	0.76817	71.895	3.71341	1.23495	5.67295	4.04744	1.97309	25.3849	2.05307	0.79244	13.9488	2.24663	0.79763	41.4371	1.92541	1.28986	23.5575	5.81505	2.06868
	8.31118	3.23881	0.7275	39.9225	1.5118	0.76968	12.2528	1.84193	1.23841	5.48763	3.57997	1.97592	20.0194	1.98943	0.79314	21.4779	2.07537	0.80046	13.9561	3.18575	1.29882	11.2198	2.53746	2.07082
	27.2478	1.76357	0.72884	5.51279	1.55316	0.77029	37.1099	2.26747	1.25108	4.66488	1.75414	1.98071	5.21915	1.19779	0.79393	20.9584	1.87244	0.80133	14.0452	1.95628	1.30285	24.0442	4.54322	2.14651
	5.23021	1.54555	0.72984	26.328	2.14894	0.77034	8.60394	1.46631	1.25198	4.60613	1.23064	2.00449	6.79797	1.68696	0.80015	7.51926	1.99864	0.80377	14.4915	2.39827	1.30301	47.676	4.04607	2.15119
	13.3515	1.87568	0.73442	19.1678	2.15627	0.7712	7.37263	1.66766	1.26414	5.77494	2.70058	2.02468	47.1653	1.6467	0.80048	6.11101	2.29089	0.80384	14.6023	2.52781	1.30436	10.9063	3.12462	2.15515
	8.3491	2.30657	0.73629	7.23476	1.68734	0.77488	48.6719	4.63599	1.26637	5.31167	2.14719	2.03713	5.07773	1.77298	0.80064	9.39751	1.74286	0.80581	9.8824	2.32133	1.31272	10.193	2.15083	2.16649
	11.9928	1.96638	0.73778	13.4622	1.3186	0.77659	4.71112	1.2985	1.27798	7.0916	1.33738	2.0378	46.2593	2.32888	0.8031	8.27082	2.18686	0.80794	17.203	3.04287	1.31383	5.77302	2.41076	2.18786
	7.12728	1.59879	0.73916	19.5731	1.81529	0.7769	27.9813	2.76854	1.29846	65.4598	3.48106	2.04023	6.00841	1.57532	0.80357	24.0447	1.65621	0.80806	7.27625	1.95947	1.32048	11.3255	3.4035	2.21403
	27.1068	1.71869	0.73925	5.37673	1.40495	0.77825	5.50938	1.99146	1.30578	5.26989	1.57794	2.09023	38.4273	1.50235	0.80622	5.57194	1.76386	0.80847	25.0675	2.59372	1.33095	10.8884	3.17372	2.21896
	5.72627	1.23194	0.74256	5.3865	1.60864	0.77868	4.41822	1.21103	1.31506	49.1413	3.67802	2.13946	5.36339	1.58005	0.80779	7.51658	1.60663	0.81076	10.5327	1.96043	1.3319	21.0446	3.2449	2.21918
	13.1362	1.67366	0.74391	38.5248	1.64876	0.77967	12.4512	1.33386	1.31767	5.82029	4.22021	2.14985	6.24611	2.03478	0.80828	27.0146	2.12465	0.81221	7.77881	1.89835	1.33678	8.90834	2.18702	2.23481
	23.7473	1.65914	0.74468	6.2582	1.36227	0.78563	12.3655	1.65835	1.32194	15.534	3.73478	2.15563	5.65211	2.31365	0.809	9.16866	2.82183	0.81417	21.1815	3.18831	1.35331	21.686	2.90896	2.277
	11.2692	1.25264	0.74702	8.54304	1.8724	0.78625	5.07103	1.86426	1.37401	5.82199	3.26729	2.18559	8.53162	1.96625	0.81608	8.08321	1.78684	0.81736	5.99565	1.57647	1.40784	21.7165	3.60112	2.28092
	36.8796	2.23686	0.75151	6.88962	1.98877	0.78667	8.70788	2.61334	1.37614	10.0545	3.04194	2.19226	48.0671	1.84394	0.81659	13.963	1.64108	0.82178	15.1646	3.3897	1.41902	9.30632	2.70314	2.28363
	48.4036	2.39451	0.75962	6.31855	2.19665	0.78679	17.1807	2.27564	1.39147	6.56202	2.89603	2.19259	6.96043	1.55997	0.82218	5.36506	2.21432	0.82509	77.0917	4.66776	1.42704	11.6265	2.56022	2.32838
	9.14923	2.20748	0.76555	57.1154	1.74797	0.78687	5.91156	1.81932	1.41661	14.351	3.49024	2.2045	55.6334	1.80163	0.82254	45.8174	2.20302	0.82869	14.1086	2.53329	1.48199	2.86934	1.86006	2.35513
	22.6455	1.78865	0.76776	20.7973	2.08097	0.78753	19.607	2.87457	1.42702	12.7528	3.91397	2.2596	13.2547	1.82467	0.83206	14.4197	1.59704	0.83448	13.847	2.79018	1.51945	18.6103	10.1885	2.36364
	21.4714	2.42631	0.76903	6.02066	1.35952	0.78792	26.4377	2.47637	1.52572	13.219	2.68659	2.26805	57.6795	2.23164	0.83339	7.40441	2.60325	0.83782	16.1807	2.42267	1.59051	27.154	8.31233	2.37796
	6.43146	1.43447	0.7691	41.331	1.5452	0.78803	5.04578	1.32201	1.59081	13.986	2.83117	2.3027	30.27	2.1657	0.8362	7.25911	1.85061	0.83822	11.248	2.30086	1.63417	11.2418	3.11581	2.38544
	5.3982	1.26442	0.77099	15.0524	1.47045	0.78856	89.8412	2.13352	1.59464	2.77578	1.22916	2.3267	13.7507	2.88138	0.83645	7.10019	3.35101	0.83831	2.78047	2.36642	1.63767	11.4819	2.33936	2.4186
	8.23178	2.81299	0.77166	5.46709	1.39434	0.79455	5.20449	1.51145	1.61323	6.06319	2.64629	2.37001	6.34319	1.98693	0.84142	7.2884	1.79953	0.84129	73.3745	3.42182	1.65205	10.0076	3.87147	2.42017
	9.84625	2.59787	0.77212	17.5361	1.37441	0.79579	4.05592	1.25244	1.61897	5.50137	2.08107	2.39419	26.9013	2.70465	0.84541	7.84822	2.06185	0.84383	26.5938	4.01534	1.65921	5.6316	3.38361	2.43766
	15.0314	1.63971	0.77311	13.9305	1.83042	0.79822	6.65031	2.0545	1.62612	11.5801	2.46619	2.43399	5.9982	1.66293	0.85351	12.9829	2.40077	0.84443	13.8396	2.23915	1.66021	11.7857	3.60501	2.45313
	13.0297	1.95635	0.77361	26.8321	2.14841	0.80086	25.697	2.19284	1.64216	6.22573	2.47904	2.51515	49.0504	2.18649	0.85574	9.26725	1.97271	0.846	12.222	3.50366	1.71615	11.2694	2.44773	2.4894
	36.6152	2.12525	0.7761	15.4772	1.75376	0.80457	4.1283	1.2857	1.67512	6.68573	1.44987	2.52582	6.55087	1.59476	0.85595	6.523	2.25555	0.84628	5.44613	2.38414	1.72377	12.7667	2.91539	2.53414
	26.9689	1.84913	0.77896	13.5308	1.96843	0.80579	5.99541	2.11455	1.70651	3.49346	1.42129	2.52961	12.4628	1.95368	0.85656	7.22869	3.12095	0.85285	15.6252	3.01729	1.78658	11.5091	5.69246	2.55011
	38.4375	1.57963	0.78018	21.1824	5.38173	0.8158	32.3407	2.04517	1.71747	5.88933	2.82742	2.65618	4.54972	1.23643	0.86402	24.74	2.1645	0.85572	19.1118	3.82312	1.87384	9.28545	2.83754	2.55679
	31.4403	1.97654	0.78063	11.6263	1.78606	0.84056	10.2478	1.90448	1.72772	35.3101	2.51546	2.70675	14.711	2.08583	0.87512	10.043	2.09788	0.85638	5.80787	2.94517	1.88309	28.2446	4.53729	2.57783
	50.0944	1.89736	0.78628	14.7453	1.76567	0.84815	6.0674	1.68927	1.81367	6.10097	1.64335	2.73018	9.15416	1.61907	0.87792	62.7524	1.92046	0.8604	26.4229	2.88928	1.94298	26.0136	4.54948	2.59804
	15.2082	1.82428	0.78793	16.1263	1.88066	0.85693	13.2466	2.2525	1.91556	10.9793	3.38289	2.75428	5.74012	1.42808	0.87899	14.7915	1.59961	0.86106	29.6851	4.14796	1.94981	12.0242	3.94351	2.653
	9.67999	3.55805	0.79554	6.56684	1.3252	0.85767	19.8298	2.70537	2.02409	15.9225	3.55944	2.8407	14.8511	1.74635	0.88059	16.0129	1.73589	0.87093	16.539	2.2532	1.9508	11.5669	2.74173	2.66808
	6.9265	1.49941	0.79876	6.63778	1.58955	0.85871	6.34461	1.41888	2.08364	10.376	3.36943	2.92526	13.6126	1.97285	0.88988	75.0258	2.18469	0.87554	44.4175	2.59219	2.09974	10.9536	4.35056	2.75852
	12.8602	2.52238	0.80563	7.14118	1.27079	0.85872	13.8385	1.82946	2.08779	12.9437	2.13692	2.93643	11.4438	2.43905	0.90011	5.35238	1.73044	0.88384	14.1187	1.94117	2.10508	68.2749	6.35945	2.91141
	9.13317	2.39792	0.80576	6.35467	2.09655	0.86073	25.525	1.73737	2.1201	10.5074	2.42053	2.93896	40.1345	2.40827	0.90762	7.36498	1.76641	0.88478	18.1499	4.63952	2.11031	13.6065	1.76797	3.12935
	9.68174	4.17978	0.81113	5.60121	1.5532	0.86556	5.91391	1.36826	2.12035	10.5088	4.58709	3.01971	25.541	2.05668	0.91178	17.2733	2.30594	0.88611	5.04031	1.68206	2.14184	34.2503	4.02606	3.4125
	13.5953	2.21622	0.8143	5.87333	1.63778	0.86668	6.57499	1.47999	2.17015	40.6412	2.60257	3.07205	14.587	1.98797	0.91753	11.8833	1.67061	0.90159	16.4169	2.19321	2.16361	8.92857	6.28099	3.50937
	39.4454	1.70729	0.81439	24.9818	1.65477	0.88005	5.02933	2.03438	2.174	6.52076	3.29545	3.08118	68.5522	2.00343	0.92713	9.04213	2.91791	0.90755	6.03072	3.51521	2.16365	10.0663	2.89521	3.5243
	6.70062	1.39191	0.81597	5.86627	1.40292	0.88764	7.31807	2.31058	2.18452	5.46465	1.3199	3.10817	7.18717	1.48495	0.93338	5.43748	1.49625	0.91441	6.46181	1.73521	2.20918	8.85006	3.26031	3.58715
	6.07424	1.55559	0.81673	6.94524	1.34717	0.88879	55.8893	2.39922	2.19375	11.3068	2.85124	3.11625	26.7328	3.32472	0.9386	31.4874	2.70448	0.91601	6.11432	2.23933	2.21404	50.1556	3.74861	4.06206
	9.14043	1.69074	0.81738	6.35959	1.71755	0.89177	3.24636	1.69836	2.20857	60.5972	4.25247	3.14568	7.06671	1.99705	0.95601	7.24065	1.64684	0.92495	15.2404	2.55458	2.41176	10.2968	3.23254	4.07891
	8.38593	1.46388	0.818	85.7754	1.76471	0.89228	5.60777	1.6472	2.28426	4.93075	1.41941	3.38035	7.02058	2.21711	0.96546	5.58915	1.58058	0.93533	7.09895	3.60343	2.49814	11.9283	3.70687	4.15323
	92.0595	1.72099	0.82082	4.9178	1.20844	0.90917	34.3073	2.73868	2.29771	10.5937	4.37036	3.46692	13.1033	2.24624	0.96628	4.68563	1.66663	0.9493	13.0938	1.92139	2.59024	4.52398	1.97316	4.24865
	10.3227	1.5016	0.82803	6.18131	2.29957	0.91685	5.48052	1.61635	2.44155	11.432	2.71352	3.54038	69.699	2.30987	0.98404	15.9017	4.03236	0.96401	13.6365	3.19064	2.59068	9.76213	4.89806	4.36676
	11.1225	2.99112	0.83335	6.49883	1.51812	0.93834	7.40076	1.87797	2.50982	38.6022	2.5729	3.73262	7.0966	1.50053	0.99018	4.99664	1.71521	0.98065	14.9085	2.31182	2.82218	11.0364	2.92199	4.41551
	41.236	1.55737	0.85554	20.798	1.91195	0.94687	8.93925	1.60697	2.54509	6.03752	2.90042	3.80038	22.9972	1.8072	0.99081	6.54971	1.78582	1.00626	13.5401	3.65112	3.1051	4.88707	1.92638	4.776
	23.7641	1.66517	0.86709	26.3843	1.79754	0.96722	53.9487	2.00886	2.68883	14.5217	4.06348	3.85552	6.89198	1.44571	1.02513	10.6173	2.46456	1.02894	11.5023	3.45503	3.30949	6.83137	3.213	4.84021
	19.2484	2.34844	0.87642	19.7106	2.21407	0.97103	4.95386	1.47931	2.89179	7.51485	1.43273	3.98961	6.08299	1.74638	1.03739	15.6871	1.64613	1.10438	14.6348	3.4842	3.35712	8.99548	3.5389	4.98111
	8.21476	1.8324	0.93707	7.67434	1.57334	1.02433	9.66557	1.89063	2.98694	5.55842	1.70592	4.00495	9.08621	1.82406	1.05537	20.3025	2.14294	1.15704	14.2083	3.93564	3.78146	5.85449	3.06009	5.2871
	43.3761	2.12097	1.13603	32.4762	1.77372	1.04377	5.24146	1.60233	3.17648	16.9755	3.81977	4.23656	14.1474	2.03008	1.18434	5.03635	1.82255	1.30829	13.5315	2.76713	3.82003	12.1752	5.46458	6.94074
	12.2564	1.6421	1.18983	133.84	2.08483	1.12506	6.92494	1.97561	3.33742	12.0362	3.52272	4.83183	16.0731	2.04703	1.20425	5.95024	2.38802	1.47202	6.39925	2.05244	3.89904	27.081	6.85594	8.71086
	28.7144	1.95541	1.21457	9.49436	2.59175	1.47899	24.5058	2.25552	3.70067	6.19391	3.68941	5.29952	17.6537	2.15158	1.24396	12.2484	2.29016	1.7109	8.65821	2.05285	4.16274	31.0867	7.04999	9.23872
	24.9958	2.03165	1.4995	12.2518	1.49401	1.66445	6.04639	2.04903	3.70343	6.42344	1.4001	5.39689	54.4003	2.72198	1.27157	17.4883	2.50031	1.75258	11.5046	2.83189	4.80041	17.907	4.34363	9.74284

[truncated: 98 more sheets: Figure 4j, Figure 5d+e (Suppl Fig 14e + g), Figure 5f, Figure 5g, Figure 6b, Figure 6c, Figure 6e, Figure 6h, Figure 7f, Figure 7h, Figure 7j, Figure 7k, Figure 8c, Figure 8d, Figure 8e, Supplementary Figure 2a, Supplementary Figure 2b, Supplementary Figure 2c, Supplementary Figure 2d, Supplementary Figure 3c …]
